# Supplementary material for: Dietary survey of poultry egg intake among residents in Kunming city, southwest China
Source: Front Nutr. 2024 Mar 6;11:1314924. doi: 10.3389/fnut.2024.1314924 (PMC10951060; doi:10.3389/fnut.2024.1314924)
Supplement: Supplementary file 1 [file Data_Sheet_1.xlsx]

## Sheet: Sheet1
district	sex	age	age group(1children,2adolescent,3adult,4elder)	weight	height	BMI	marriage(1yes,2no)	pregnant(1yes,2no)	lactating(1yes,2no)	frequency of hen egg	frequency of duck egg	frequency of quail egg	frequency of goose egg	daily intake of hen egg	Intake per kilogram of body weight of hen egg	daily intake of duck egg	daily intake of quail egg	daily intake of goose egg	preference	eating time	cooking style
Wuhua	1	8	1	36	148	16.4354	2	2	2	15	0	0	2	60	1.66667	0	0	0	2	1	1
Wuhua	1	9	1	22	130	13.0178	2	2	2	5	2	0	0	60	2.72727	0	0	0	2	4	1
Wuhua	1	3	1	32	98	33.3195	2	2	2	30	0	0	0	120	3.75	0	0	0	3	1	1
Wuhua	1	6	1	20	120	13.8889	2	2	2	4	0	2	0	49.7	2.485	0	0	0	2	1	4
Wuhua	1	3	1	12	100	12	2	2	2	30	0	0	0	180	15	0	0	0	1	2	1
Wuhua	1	1	1	13	80	20.3125	2	2	2	13	0	4	0	20	1.53846	0	0	0	2	3	2
Wuhua	1	0.6	1	7	65	16.568	2	2	2	13	0	0	0	10	1.42857	0	0	0	2	3	1
Wuhua	1	4	1	15	100	15	2	2	2	13	0	4	0	40	2.66667	0	6.667	0	4	1	1
Wuhua	1	8	1	35	142	17.3577	2	2	2	30	0	2	9	40	1.14286	0	0	0	2	2	2
Wuhua	1	0.5	1	7.5	60	20.8333	2	2	2	30	0	0	0	15	2	0	0	0	3	1	1
Wuhua	1	9	1	27	129	16.225	2	2	2	3	1	0	0	133.333	4.93826	0	0	0	2	4	4
Wuhua	1	8	1	24	130	14.2012	2	2	2	60	0	0	0	63.667	2.65279	0	0	0	1	4	4
Wuhua	1	3	1	19	100	19	2	2	2	13	0	1	0	60	3.15789	0	0	0	3	4	4
Wuhua	1	2	1	17	100	17	2	2	2	0	0	0	0	0	0	0	0	0	4	4	4
Wuhua	1	8	1	27	131	15.7333	2	2	2	30	1	2	0	103.667	3.83952	0	0	0	1	4	4
Wuhua	1	0.5	1	3.5	65	8.28402	2	2	2	0	0	0	0	0	0	0	0	0	3	4	4
Wuhua	1	6	1	17	110	14.0496	2	2	2	30	0	9	0	84.2	4.95294	0	0	0	3	4	4
Wuhua	1	9	1	26	125	16.64	2	2	2	60	0	6	0	40	1.53846	0	0	0	2	4	1
Wuhua	1	9	1	30	136	16.2197	2	2	2	30	2	1	0	60	2	0	0	0	2	1	1
Wuhua	1	9	1	45	110	37.1901	2	2	2	13	1	0	0	40	0.888889	0	0	0	3	1	1
Wuhua	1	9	1	25	110	20.6612	2	2	2	13	2	5	2	120	4.8	0	0	0	1	4	1
Wuhua	1	5	1	22	110	18.1818	2	2	2	4	0	0	0	40	1.81818	0	0	0	3	1	1
Wuhua	1	3	1	15	100	15	2	2	2	30	0	0	0	69.467	4.63113	0	0	0	1	4	4
Wuhua	1	1	1	10	80	15.625	2	2	2	0	13	2	0	0	0	0	0	0	2	4	4
Wuhua	1	1	1	11	82	16.3593	2	2	2	9	0	0	0	0	0	0	0	0	3	4	4
Wuhua	1	3	1	12	94	13.5808	2	2	2	13	0	2	0	0	0	0	0	0	2	4	4
Wuhua	1	1	1	10	75	17.7778	2	2	2	30	0	0	0	180	18	0	0	0	3	4	1
Wuhua	1	1	1	10	75	17.7778	2	2	2	30	0	0	0	60	6	0	0	0	3	2	1
Wuhua	1	0.6	1	6	60	16.6667	2	2	2	1	0	0	0	0	0	0	0	0	3	4	4
Wuhua	1	7	1	24	120	16.6667	2	2	2	11	2	0	1	0	0	0	0	0	2	4	4
Wuhua	2	5	1	15	110	12.3967	2	2	2	26	0	0	0	40	2.66667	0	0	0	3	1	1
Wuhua	2	5	1	16	110	13.2231	2	2	2	4	0	30	0	0	0	0	50	0	1	4	4
Wuhua	2	9	1	30	120	20.8333	2	2	2	19	0	11	0	0	0	0	0	0	2	4	4
Wuhua	2	7	1	29	120	20.1389	2	2	2	4	0	11	2	0	0	11.667	0	0	3	4	4
Wuhua	2	3	1	15	97	15.9422	2	2	2	3	0	0	0	0	0	0	0	0	3	4	4
Wuhua	2	7	1	21	120	14.5833	2	2	2	2	0	0	0	0	0	0	0	0	4	4	4
Wuhua	2	2	1	10	90	12.3457	2	2	2	15	0	0	0	16.667	1.6667	0	0	0	3	1	1
Wuhua	2	9	1	36	140	18.3673	2	2	2	4	0	16	0	40	1.11111	0	0	0	3	1	1
Wuhua	1	8	1	36	110	29.7521	2	2	2	30	0	11	30	60	1.66667	0	0	0	1	1	1
Wuhua	2	8	1	35	135	19.2044	2	2	2	13	0	0	0	60	1.71429	0	0	0	3	1	1
Wuhua	2	3	1	14	110	11.5702	2	2	2	13	0	0	0	60	4.28571	0	0	0	3	1	1
Wuhua	2	7	1	25	90	30.8642	2	2	2	60	0	0	0	0	0	0	0	0	4	4	4
Wuhua	2	5	1	20	112	15.9439	2	2	2	30	0	0	0	89.467	4.47335	0	0	0	1	4	4
Wuhua	2	7	1	40	130	23.6686	2	2	2	9	0	0	0	0	0	0	0	0	5	4	4
Wuhua	2	7	1	30	110	24.7934	2	2	2	30	0	0	0	40	1.33333	0	0	0	3	1	1
Wuhua	2	4	1	18	105	16.3265	2	2	2	13	2	2	1	40	2.22222	0	0	0	1	4	1
Wuhua	2	4	1	21	105	19.0476	2	2	2	0	0	0	0	0	0	0	0	0	5	4	4
Wuhua	2	4	1	14	100	14	2	2	2	9	0	9	0	0	0	0	0	0	1	4	4
Wuhua	1	3	1	13	94	14.7125	2	2	2	30	0	0	0	60	4.61538	0	0	0	2	1	1
Wuhua	2	7	1	29	130	17.1598	2	2	2	30	0	1	0	20	0.689655	0	0	0	1	1	1
Wuhua	2	5	1	26	120	18.0556	2	2	2	30	0	4	0	95.5	3.67308	0	0	0	1	4	4
Wuhua	2	8	1	34	130	20.1183	2	2	2	9	1	0	0	138.4	4.07059	0	0	0	1	4	4
Wuhua	2	9	1	25	130	14.7929	2	2	2	4	0	0	0	60	2.4	0	0	0	1	4	4
Wuhua	2	1	1	11	75	19.5556	2	2	2	4	0	0	0	0	0	0	0	0	4	4	4
Wuhua	2	3	1	12	90	14.8148	2	2	2	30	1	2	0	51.833	4.31942	0	0	0	1	4	4
Wuhua	2	9	1	30	137	15.9838	2	2	2	30	1	3	0	70	2.33333	0	0	0	1	4	4
Wuhua	2	5	1	20	105	18.1406	2	2	2	30	0	0	0	120	6	0	0	0	2	3	1
Wuhua	2	8	1	18	120	12.5	2	2	2	0	0	4	0	0	0	0	0	0	3	4	4
Wuhua	1	4	1	17.5	100	17.5	2	2	2	30	0	0	0	135.5	7.74286	0	0	0	1	4	4
Wuhua	2	9	1	32	145	15.22	2	2	2	1	0	1	0	0	0	0	0	0	3	4	4
Wuhua	2	7	1	21	126	13.2275	2	2	2	0	0	0	0	0	0	0	0	0	5	4	4
Wuhua	2	7	1	21	120	14.5833	2	2	2	2	0	0	0	0	0	0	0	0	3	4	4
Wuhua	2	3	1	16	97	17.005	2	2	2	30	0	1	0	60	3.75	0	0	0	2	3	1
Wuhua	2	4	1	17	120	11.8056	2	2	2	4	0	0	0	70	4.11765	0	0	0	1	4	4
Wuhua	2	6	1	20	124	13.0073	2	2	2	0	0	0	0	63.667	3.18335	0	0	0	2	4	4
Wuhua	2	2	1	12	88	15.4959	2	2	2	9	4	0	0	20	1.66667	0	0	0	3	3	1
Wuhua	2	7	1	25	130	14.7929	2	2	2	11	2	0	1	0	0	0	0	0	2	4	4
Wuhua	1	29	3	54	170	18.6851	1	2	2	30	0	0	0	120	2.22222	0	0	0	3	1	1
Wuhua	1	13	2	50	163	18.8189	2	2	2	30	4	0	6	60	1.2	0	0	0	2	1	1
Wuhua	1	24	2	50	171	17.0993	2	2	2	0	0	0	0	0	0	0	0	0	4	4	4
Wuhua	1	10	2	29	124	18.8606	2	2	2	4	0	0	2	66.667	2.29886	0	0	0	3	4	1
Wuhua	1	12	2	26	140	13.2653	2	2	2	13	0	0	0	40	1.53846	0	0	0	4	4	1
Wuhua	1	52	3	62	160	24.2188	1	2	2	0	0	0	0	0	0	0	0	0	4	4	4
Wuhua	1	10	2	34	134	18.9352	2	2	2	9	0	0	1	60	1.76471	0	0	0	2	1	1
Wuhua	1	13	2	62	148	28.3053	2	2	2	30	0	0	0	180	2.90323	0	0	0	3	4	4
Wuhua	1	12	2	40	145	19.025	2	2	2	30	1	4	1	141	3.525	23.333	0	0	1	4	4
Wuhua	1	21	2	60	170	20.7612	2	2	2	9	1	0	0	40	0.666667	0	0	0	3	2	2
Wuhua	1	21	2	68	173	22.7204	2	2	2	30	1	0	1	100	1.47059	0	0	0	2	4	4
Wuhua	1	16	2	90	183	26.8745	2	2	2	13	1	0	1	20	0.222222	0	0	0	2	2	2
Wuhua	1	24	2	92	175	30.0408	2	2	2	13	0	0	0	40	0.434783	0	0	0	3	1	1
Wuhua	1	20	2	60	173	20.0474	2	2	2	0	0	0	0	0	0	0	0	0	4	4	4
Wuhua	1	20	2	60	179	18.726	2	2	2	4	80	1	30	20	0.333333	0	0	0	3	1	2
Wuhua	1	10	2	47	130	27.8107	2	2	2	30	0	1	0	144	3.06383	0	0	0	1	4	4
Wuhua	1	23	2	75	173	25.0593	2	2	2	30	0	2	0	120	1.6	0	0	0	1	4	1
Wuhua	1	10	2	32	130	18.9349	2	2	2	30	0	0	2	60	1.875	0	0	0	2	1	1
Wuhua	1	24	2	60	168	21.2585	2	2	2	13	0	0	0	40	0.666667	0	0	0	3	1	1
Wuhua	1	14	2	65	167	23.3067	2	2	2	13	2	0	1	20	0.307692	0	0	0	4	1	1
Wuhua	1	23	2	65	170	22.4913	2	2	2	30	0	9	0	60	0.923077	0	0	0	3	1	1
Wuhua	1	14	2	72	170	24.9135	2	2	2	9	0	0	0	0	0	0	0	0	3	4	4
Wuhua	1	22	2	70	170	24.2215	2	2	2	4	0	0	0	35.33	0.504714	0	0	0	3	1	1
Wuhua	1	24	2	60	168	21.2585	2	2	2	3	0	0	0	0	0	0	0	0	3	4	4
Wuhua	1	10	2	30	132	17.2176	2	2	2	13	2	1	0	60	2	0	0	0	2	1	1
Wuhua	1	21	2	65	170	22.4913	1	2	2	9	2	2	0	20	0.307692	0	0	0	3	3	2
Wuhua	1	11	2	38	140	19.3878	2	2	2	30	0	19	0	60	1.57895	0	0	0	4	1	1
Wuhua	1	24	2	63	185	18.4076	2	2	2	2	1	0	0	0	0	0	0	0	3	4	4
Wuhua	2	15	2	52	162	19.8141	2	2	2	1	0	0	0	20	0.384615	0	0	0	3	1	1
Wuhua	2	18	2	47	164	17.4747	2	2	2	4	0	0	0	23.667	0.503553	0	0	0	4	1	1
Wuhua	2	19	2	47	168	16.6525	2	2	2	9	0	1	0	40	0.851064	0	0	0	2	4	1
Wuhua	2	10	2	28	140	14.2857	2	2	2	1	0	0	0	0	0	0	0	0	3	4	4
Wuhua	2	12	2	50	160	19.5312	2	2	2	30	2	1	0	20	0.4	0	0	0	3	1	1
Wuhua	2	11	2	40	154	16.8663	2	2	2	9	0	0	0	20	0.5	0	0	0	2	3	2
Wuhua	2	11	2	40	143	19.5609	2	2	2	30	0	0	0	40	1	0	0	0	2	1	1
Wuhua	2	11	2	43	143	21.0279	2	2	2	30	0	0	0	40	0.930233	0	0	0	2	1	1
Wuhua	2	15	2	48	150	21.3333	2	2	2	5	2	0	0	60	1.25	0	0	0	2	4	1
Wuhua	2	13	2	43	155	17.898	2	2	2	15	0	0	2	40	0.930233	0	0	0	2	1	1
Wuhua	2	12	2	35	150	15.5556	2	2	2	4	1	0	0	40	1.14286	0	0	0	4	3	1
Wuhua	2	21	2	49	165	17.9982	2	2	2	30	0	0	0	60	1.22449	0	0	0	3	1	1
Wuhua	2	10	2	24	127	14.88	2	2	2	60	0	2	0	83.333	3.47221	0	0	0	1	4	4
Wuhua	2	20	2	49	168	17.3611	2	2	2	0	1	2	1	0	0	0	0	0	5	4	4
Wuhua	2	8	1	25	120	17.3611	2	2	2	30	0	0	0	80	3.2	0	0	0	2	1	4
Wuhua	2	21	2	40	150	17.7778	2	2	2	4	0	2	0	0	0	0	0	0	2	4	4
Wuhua	2	22	2	52	160	20.3125	2	2	2	3	0	0	0	20	0.384615	0	0	0	4	1	1
Wuhua	2	21	2	52	158	20.83	2	2	2	2	0	0	0	0	0	0	0	0	4	4	4
Wuhua	2	18	2	52	161	20.061	2	2	2	30	8	2	0	140	2.69231	0	0	0	1	4	4
Wuhua	2	21	2	60	163	22.5827	2	2	2	4	0	0	0	0	0	0	0	0	4	4	4
Wuhua	2	23	2	48	153	20.5049	2	2	2	30	0	1	0	40	0.833333	0	0	0	4	1	1
Wuhua	2	19	2	45	155	18.7305	2	2	2	11	0	0	0	0	0	0	0	0	3	3	1
Wuhua	2	13	2	60	165	22.0386	2	2	2	30	1	2	0	80	1.33333	0	0	0	2	4	1
Wuhua	2	37	3	55	155	22.8928	1	2	2	30	4	1	4	60	1.09091	0	0	0	1	1	1
Wuhua	2	46	3	53	155	22.0604	1	2	2	30	1	0	0	190.65	3.59717	0	0	0	3	4	4
Wuhua	2	26	3	50	165	18.3655	1	2	2	30	1	1	1	20	0.4	0	0	0	2	1	3
Wuhua	2	45	3	65	160	25.3906	1	2	2	30	4	4	4	197	3.03077	0	0	0	3	4	4
Wuhua	2	52	3	65	156	26.7094	1	2	2	30	0	1	0	60	0.923077	0	0	0	3	4	1
Wuhua	2	30	3	50	150	22.2222	1	2	2	30	0	1	1	120	2.4	0	0	0	2	1	1
Wuhua	2	47	3	58	158	23.2335	1	2	2	4	0	0	0	40	0.689655	0	0	0	3	1	1
Wuhua	2	49	3	70	150	31.1111	1	2	2	9	0	1	0	40	0.571429	0	0	0	4	1	1
Wuhua	2	41	3	52	160	20.3125	1	2	2	30	1	1	1	57.1	1.09808	0	0	0	1	4	4
Wuhua	2	53	3	80	160	31.25	1	2	2	4	1	0	1	80	1	0	0	0	1	4	4
Wuhua	2	58	3	51	158	20.4294	1	2	2	9	0	0	0	20	0.392157	0	0	0	2	2	1
Wuhua	2	41	3	68	165	24.977	1	2	2	21	2	2	1	35.5	0.522059	0	15	0	3	4	4
Wuhua	2	58	3	46	150	20.4444	1	2	2	0	0	0	0	0	0	0	0	0	4	4	4
Wuhua	2	55	3	48	160	18.75	1	2	2	1	0	0	0	47.33	0.986042	0	0	0	4	4	4
Wuhua	2	50	3	55	162	20.9572	1	2	2	13	0	1	0	120	2.18182	0	0	0	1	4	1
Wuhua	2	25	3	52	160	20.3125	1	2	2	13	1	0	0	0	0	0	0	0	4	4	4
Wuhua	2	60	3	72.5	155	30.1769	1	2	2	13	0	0	0	0	0	0	0	0	4	4	4
Wuhua	2	43	3	51	157	20.6905	1	2	2	4	0	0	0	0	0	0	0	0	3	4	4
Wuhua	2	56	3	60	160	23.4375	1	2	2	13	1	3	0	11.833	0.197217	0	0	0	1	1	4
Wuhua	2	31	3	60	161	23.1473	1	2	2	13	1	0	1	20	0.333333	0	0	0	2	3	3
Wuhua	2	38	3	61	160	23.8281	1	2	2	30	30	3	4	77.867	1.27651	0	0	0	1	4	4
Wuhua	2	57	3	57	168	20.1956	1	2	2	45	0	0	0	120	2.10526	0	0	0	3	4	1
Wuhua	2	43	3	58	159	22.9421	1	2	2	9	1	2	4	20	0.344828	0	0	0	1	2	1
Wuhua	2	60	3	80	156	32.8731	1	2	2	60	13	4	2	189.467	2.36834	0	0	0	1	4	4
Wuhua	2	25	3	47	158	18.8271	2	2	2	13	1	0	0	20	0.425532	0	0	0	3	1	1
Wuhua	2	37	3	55	153	23.4952	1	2	2	9	4	0	0	20	0.363636	0	0	0	3	3	1
Wuhua	2	42	3	66	162	25.1486	1	2	2	30	0	0	0	60	0.909091	0	0	0	3	1	1
Wuhua	2	54	3	55	156	22.6003	1	2	2	2	0	0	0	46	0.836364	0	0	0	3	4	4
Wuhua	2	55	3	43	155	17.898	1	2	2	60	1	30	1	0	0	0	13.333	0	1	4	4
Wuhua	2	43	3	57	162	21.7193	1	2	2	4	0	0	1	120	2.10526	0	0	0	3	1	1
Wuhua	2	56	3	58	157	23.5304	1	2	2	4	2	1	0	40	0.689655	0	0	0	3	1	1
Wuhua	2	54	3	65	155	27.0552	1	2	2	13	1	1	1	60	0.923077	0	0	0	3	1	1
Wuhua	2	32	3	45	155	18.7305	1	2	2	30	1	0	0	100	2.22222	0	0	0	2	1	1
Wuhua	2	60	3	70	160	27.3438	1	2	2	30	1	1	1	60	0.857143	0	0	0	2	1	1
Wuhua	1	41	3	75	178	23.6713	1	2	2	2	0	0	0	0	0	0	0	0	3	4	4
Wuhua	1	46	3	95	175	31.0204	1	2	2	13	4	0	1	40	0.421053	0	0	0	2	2	1
Wuhua	1	43	3	52	170	17.9931	1	2	2	30	0	0	0	60	1.15385	0	0	0	2	1	1
Wuhua	1	60	3	60	170	20.7612	1	2	2	30	0	2	0	100	1.66667	0	0	0	3	4	4
Wuhua	1	60	3	50	162	19.052	1	2	2	0	0	0	0	40	0.8	0	0	0	5	4	4
Wuhua	1	59	3	60	165	22.0386	1	2	2	13	1	0	1	40	0.666667	0	0	0	3	2	2
Wuhua	1	60	3	60	170	20.7612	1	2	2	0	0	0	0	0	0	0	0	0	5	4	4
Wuhua	1	54	3	59	160	23.0469	1	2	2	30	1	0	0	60	1.01695	0	0	0	3	1	1
Wuhua	1	60	3	67	165	24.6097	1	2	2	13	4	0	0	40	0.597015	0	0	0	3	4	1
Wuhua	1	46	3	61	160	23.8281	1	2	2	13	0	0	1	20	0.327869	0	0	0	3	2	1
Wuhua	1	55	3	55	158	22.0317	1	2	2	13	0	9	30	0	0	35	0	0	3	4	4
Wuhua	1	57	3	65	160	25.3906	1	2	2	3	0	0	1	0	0	0	0	0	4	4	4
Wuhua	1	43	3	67.5	171	23.084	1	2	2	3	0	0	0	20	0.296296	0	0	0	3	2	2
Wuhua	1	25	3	53	170	18.3391	1	2	2	17	1	0	0	20	0.377358	0	0	0	2	3	2
Wuhua	1	31	3	60	165	22.0386	1	2	2	0	0	1	0	20	0.333333	0	0	0	3	3	1
Wuhua	1	40	3	58	170	20.0692	1	2	2	30	1	2	0	120	2.06897	0	0	0	2	1	1
Wuhua	1	31	3	62.5	170	21.6263	2	2	2	4	0	0	0	18.5	0.296	0	0	0	4	4	4
Wuhua	1	40	3	64	162	24.3865	1	2	2	2	0	0	0	0	0	0	0	0	3	4	4
Wuhua	1	60	3	70	170	24.2215	1	2	2	30	1	0	1	40	0.571429	0	0	0	2	1	1
Wuhua	1	32	3	63	170	21.7993	1	2	2	30	4	0	4	260	4.12698	0	0	0	1	4	4
Wuhua	1	38	3	90	170	31.1419	2	2	2	30	1	4	0	390	4.33333	0	0	0	1	4	1
Wuhua	1	44	3	58	170	20.0692	1	2	2	3	0	0	0	60	1.03448	0	0	0	4	2	1
Wuhua	1	57	3	77	178	24.3025	1	2	2	11	2	0	2	40	0.519481	0	0	0	4	2	1
Wuhua	1	60	3	75	170	25.9516	1	2	2	11	2	2	1	40	0.533333	0	0	0	1	2	2
Wuhua	1	37	3	55	168	19.487	1	2	2	11	0	0	2	0	0	0	0	0	3	4	4
Wuhua	1	40	3	85	170	29.4118	1	2	2	0	0	0	0	0	0	0	0	0	4	4	4
Wuhua	1	29	3	72	178	22.7244	2	2	2	11	0	0	0	0	0	0	0	0	3	4	4
Wuhua	1	40	3	62	173	20.7157	1	2	2	9	4	0	0	40	0.645161	0	0	0	3	3	1
Wuhua	1	49	3	65	171	22.2291	1	2	2	30	0	2	0	120	1.84615	0	0	0	1	4	1
Wuhua	1	35	3	60	168	21.2585	1	2	2	30	0	0	0	70	1.16667	0	0	0	3	4	4
Wuhua	1	38	3	65	175	21.2245	1	2	2	0	0	0	0	60	0.923077	0	0	0	2	2	2
Wuhua	1	25	3	70	168	24.8016	2	2	2	3	0	0	0	20	0.285714	0	0	0	4	3	2
Wuhua	1	25	3	70	170	24.2215	2	2	2	3	0	0	0	0	0	0	0	0	4	4	4
Wuhua	1	46	3	62	174	20.4783	1	2	2	9	0	0	0	20	0.322581	0	0	0	2	3	2
Wuhua	1	47	3	72	173	24.0569	1	2	2	13	0	0	0	40	0.555556	0	0	0	2	2	1
Wuhua	1	39	3	67	172	22.6474	1	2	2	30	0	1	0	60	0.895522	0	0	0	2	4	1
Wuhua	1	71	4	68	165	24.977	1	2	2	13	0	0	0	160	2.35294	0	0	0	3	3	1
Wuhua	1	65	4	70	162	26.6728	1	2	2	30	0	0	0	89.467	1.2781	0	0	0	1	4	4
Wuhua	1	62	4	70	171	23.939	1	2	2	13	0	0	0	60	0.857143	0	0	0	3	1	1
Wuhua	1	76	4	60	165	22.0386	1	2	2	30	0	13	0	176.8	2.94667	0	0	0	1	4	4
Wuhua	1	66	4	56	160	21.875	1	2	2	30	0	0	0	120	2.14286	0	0	0	4	1	1
Wuhua	1	77	4	54	160	21.0938	1	2	2	30	0	1	0	40	0.740741	0	0	0	3	2	4
Wuhua	1	62	4	65	152	28.1337	1	2	2	9	2	0	0	16	0.246154	0	0	0	2	2	4
Wuhua	1	69	4	72	170	24.9135	1	2	2	4	2	0	0	0	0	0	0	0	5	4	4
Wuhua	1	65	4	58	166	21.048	1	2	2	30	0	0	0	60	1.03448	0	0	0	2	1	1
Wuhua	1	71	4	60	156	24.6548	1	2	2	2	0	2	0	33.333	0.55555	0	0	0	3	2	1
Wuhua	1	66	4	68	174	22.46	1	2	2	30	0	0	0	30	0.441176	0	0	0	3	4	4
Wuhua	1	66	4	64	164	23.7954	1	2	2	4	1	0	0	0	0	0	0	0	3	4	4
Wuhua	1	77	4	72	165	26.4463	1	2	2	2	0	0	0	0	0	0	0	0	2	4	4
Wuhua	1	72	4	60	160	23.4375	1	2	2	30	0	0	0	60	1	0	0	0	1	1	1
Wuhua	1	74	4	50	165	18.3655	1	2	2	30	4	0	4	20	0.4	0	0	0	2	2	1
Wuhua	1	69	4	57	160	22.2656	1	2	2	9	1	0	3	40	0.701754	46.667	0	0	3	1	1
Wuhua	1	85	4	44	172	14.8729	1	2	2	30	0	2	1	60	1.36364	0	0	0	1	1	1
Wuhua	1	62	4	62	170	21.4533	1	2	2	30	0	0	0	60	0.967742	0	0	0	1	1	1
Wuhua	1	65	4	60.5	171	20.6901	1	2	2	2	4	0	0	0	0	0	0	0	5	4	4
Wuhua	1	91	4	69	149	31.0797	1	2	2	1	0	2	0	31.83	0.461304	0	0	0	3	4	4
Wuhua	1	78	4	51	161	19.6752	1	2	2	4	0	0	0	0	0	0	0	0	3	4	4
Wuhua	1	76	4	47	161	18.132	1	2	2	1	0	0	0	0	0	0	0	0	4	4	4
Wuhua	1	63	4	58	165	21.3039	1	2	2	4	1	0	0	0	0	0	0	0	3	4	4
Wuhua	1	70	4	85	174	28.075	1	2	2	17	1	0	0	80	0.941176	0	0	0	2	4	1
Wuhua	1	62	4	63	166	22.8625	1	2	2	13	1	0	0	0	0	0	0	0	3	4	4
Wuhua	1	78	4	46	166	16.6933	1	2	2	7	0	0	0	20	0.434783	0	0	0	3	1	1
Wuhua	1	70	4	56	175	18.2857	1	2	2	13	0	0	0	60	1.07143	0	0	0	3	2	1
Wuhua	1	80	4	65	163	24.4646	1	2	2	30	0	0	0	60	0.923077	0	0	0	2	1	1
Wuhua	1	70	4	58	170	20.0692	1	2	2	13	0	0	0	20	0.344828	0	0	0	2	2	1
Wuhua	1	70	4	66	168	23.3844	1	2	2	17	0	0	1	40	0.606061	11.667	0	0	2	1	1
Wuhua	1	68	4	57	165	20.9366	1	2	2	4	0	0	0	0	0	0	0	0	3	4	4
Wuhua	1	83	4	75	172	25.3515	1	2	2	30	0	0	0	20	0.266667	0	0	0	2	3	1
Wuhua	1	73	4	92	170	31.8339	1	2	2	0	0	0	0	0	0	0	0	0	4	4	4
Wuhua	1	70	4	55	168	19.487	1	2	2	6	0	1	0	0	0	0	0	0	3	4	4
Wuhua	1	82	4	54	170	18.6851	1	2	2	9	1	0	1	40	0.740741	0	0	0	3	4	1
Wuhua	1	65	4	75	152	32.4619	1	2	2	30	5	0	0	40	0.533333	0	0	0	3	1	1
Wuhua	1	69	4	85	166	30.8463	1	2	2	3	2	0	0	0	0	0	0	0	3	4	4
Wuhua	1	91	4	65	166	23.5883	2	2	2	30	0	0	0	0	0	0	0	0	3	4	4
Wuhua	2	70	4	62	165	22.7732	1	2	2	30	0	1	0	60	0.967742	0	0	0	2	1	1
Wuhua	2	77	4	86	147	39.7982	1	2	2	4	0	0	0	60	0.697674	0	0	0	3	1	1
Wuhua	2	68	4	49	150	21.7778	1	2	2	30	5	0	0	60	1.22449	0	0	0	3	1	1
Wuhua	2	62	4	54	164	20.0773	1	2	2	4	0	0	0	20	0.37037	0	0	0	3	2	1
Wuhua	2	78	4	48	150	21.3333	1	2	2	30	0	0	0	20	0.416667	0	0	0	2	1	1
Wuhua	2	64	4	65	155	27.0552	1	2	2	11	2	0	1	0	0	0	0	0	2	4	4
Wuhua	2	70	4	53	149	23.8728	1	2	2	13	0	0	0	8.333	0.157226	0	0	0	4	3	1
Wuhua	2	76	4	60	150	26.6667	1	2	2	4	0	0	0	40	0.666667	0	0	0	2	3	1
Wuhua	2	77	4	54	156	22.1893	1	2	2	4	1	1	1	20	0.37037	0	0	0	3	1	2
Wuhua	2	71	4	52	153	22.2137	1	2	2	9	1	1	0	20	0.384615	0	0	0	3	1	2
Wuhua	2	1	1	10	76	17.313	2	2	2	30	0	1	0	60	6	0	0	0	2	3	1
Wuhua	2	62	4	74	164	27.5134	1	2	2	9	3	4	0	11.833	0.159905	0	0	0	1	1	4
Wuhua	2	65	4	53	154	22.3478	1	2	2	9	0	1	0	60	1.13208	0	0	0	1	4	4
Wuhua	2	68	4	43	155	17.898	1	2	2	30	30	0	0	40	0.930233	20	0	0	2	2	1
Wuhua	2	80	4	58	151	25.4375	1	2	2	30	1	0	1	60	1.03448	0	0	0	2	1	1
Wuhua	2	65	4	45	157	18.2563	1	2	2	1	0	0	0	0	0	0	0	0	3	4	4
Wuhua	2	84	4	48.5	150	21.5556	1	2	2	0	0	0	0	0	0	0	0	0	5	4	4
Wuhua	2	62	4	53	160	20.7031	1	2	2	9	0	0	0	16	0.301887	0	0	0	2	2	4
Wuhua	2	82	4	56	152	24.2382	1	2	2	30	1	0	0	40	0.714286	0	0	0	2	3	1
Wuhua	2	70	4	50	168	17.7154	1	2	2	0	0	0	0	0	0	0	0	0	4	4	4
Wuhua	2	77	4	46	149	20.7198	1	2	2	2	0	0	0	0	0	0	0	0	4	4	4
Wuhua	2	79	4	60	149	27.0258	1	2	2	30	1	1	0	60	1	0	0	0	4	1	3
Wuhua	2	78	4	50	168	17.7154	1	2	2	0	0	0	0	0	0	0	0	0	5	4	4
Wuhua	2	81	4	60	154	25.2994	1	2	2	9	0	0	0	180	3	0	0	0	3	1	1
Wuhua	2	75	4	53	157	21.5019	1	2	2	1	1	2	1	40	0.754717	0	0	0	3	4	1
Wuhua	2	79	4	60	168	21.2585	1	2	2	30	0	3	4	240	4	0	0	0	1	4	1
Wuhua	2	67	4	75	165	27.5482	1	2	2	13	3	2	0	60	0.8	0	0	0	3	4	1
Wuhua	2	68	4	60	162	22.8624	1	2	2	30	3	1	3	100	1.66667	0	0	0	1	4	1
Wuhua	2	79	4	65	168	23.03	1	2	2	30	1	90	1	120	1.84615	0	20	0	1	1	1
Wuhua	2	65	4	60	155	24.974	1	2	2	13	1	0	1	20	0.333333	23.333	0	0	4	2	1
Wuhua	2	75	4	46	150	20.4444	1	2	2	30	9	1	2	40	0.869565	0	0	0	3	1	1
Wuhua	2	89	4	60	150	26.6667	1	2	2	30	0	0	1	80	1.33333	0	0	0	2	4	1
Wuhua	2	67	4	60	160	23.4375	1	2	2	0	0	0	0	94.667	1.57778	0	0	0	4	3	4
Wuhua	2	68	4	60	160	23.4375	1	2	2	30	2	0	0	60	1	0	0	0	2	1	1
Wuhua	2	83	4	50	140	25.5102	1	2	2	60	9	0	0	120	2.4	0	0	0	2	4	1
Wuhua	2	69	4	60	160	23.4375	1	2	2	30	2	2	2	160	2.66667	0	0	0	2	1	1
Wuhua	1	35	3	65	168	23.03	1	2	2	15	0	2	0	120	1.84615	0	0	0	2	4	1
Wuhua	1	25	3	59	170	20.4152	2	2	2	11	0	0	2	0	0	0	0	0	3	4	4
Wuhua	1	60	3	52	168	18.424	1	2	2	3	0	0	0	0	0	0	0	0	3	4	4
Wuhua	1	70	4	57	165	20.9366	1	2	2	0	0	0	0	0	0	0	0	0	2	4	4
Wuhua	1	65	4	44	150	19.5556	1	2	2	30	3	2	0	60	1.36364	0	0	0	2	1	1
Wuhua	1	69	4	57	165	20.9366	1	2	2	30	0	1	0	60	1.05263	0	0	0	3	1	1
Wuhua	1	72	4	50	160	19.5312	1	2	2	4	1	0	2	60	1.2	0	0	0	1	4	4
Wuhua	1	77	4	75	176	24.2123	1	2	2	17	2	0	2	70	0.933333	0	0	0	2	4	2
Wuhua	1	73	4	53	164	19.7055	1	2	2	4	0	0	0	20	0.377358	0	0	0	3	1	2
Wuhua	1	68	4	79	168	27.9904	1	2	2	6	0	0	0	40	0.506329	0	0	0	3	2	1
Wuhua	1	69	4	89	175	29.0612	1	2	2	30	1	1	0	60	0.674157	0	0	0	2	2	1
Wuhua	1	69	4	70	157	28.3987	1	2	2	13	0	1	0	0	0	0	0	0	3	4	4
Wuhua	1	61	4	55	164	20.4491	1	2	2	30	0	0	0	0	0	0	0	0	4	4	4
Wuhua	1	80	4	70	168	24.8016	1	2	2	30	0	5	0	70	1	0	0	0	4	1	1
Wuhua	1	65	4	80	167	28.6851	1	2	2	30	0	0	0	120	1.5	0	0	0	2	1	1
Wuhua	1	68	4	67	170	23.1834	1	2	2	30	0	2	0	60	0.895522	0	0	0	3	1	4
Wuhua	1	68	4	79	170	27.3356	1	2	2	9	0	1	0	20	0.253165	0	0	0	4	2	1
Wuhua	1	64	4	54	170	18.6851	1	2	2	13	1	0	0	20	0.37037	0	0	0	3	2	2
Wuhua	1	81	4	54	170	18.6851	1	2	2	13	0	1	0	0	0	0	0	0	4	4	4
Wuhua	1	32	3	77	180	23.7654	2	2	2	30	0	1	0	120	1.55844	0	0	0	2	4	4
Wuhua	1	43	3	68	170	23.5294	1	2	2	0	0	0	0	0	0	0	0	0	5	4	4
Wuhua	1	54	3	56	168	19.8413	2	2	2	4	0	0	0	0	0	0	0	0	3	4	4
Wuhua	1	70	4	72	172	24.3375	1	2	2	30	0	0	0	60	0.833333	0	0	0	1	1	1
Wuhua	1	69	4	75	171	25.6489	1	2	2	13	0	0	1	60	0.8	0	0	0	1	4	2
Wuhua	2	77	4	49	150	21.7778	1	2	2	30	3	9	0	60	1.22449	0	0	0	2	1	1
Wuhua	2	65	4	56	158	22.4323	1	2	2	0	0	0	0	0	0	0	0	0	2	4	4
Wuhua	2	64	4	43	150	19.1111	1	2	2	0	0	6	0	0	0	0	0	0	3	4	4
Wuhua	2	72	4	45	150	20	1	2	2	9	0	0	0	20	0.444444	0	0	0	3	1	1
Wuhua	2	71	4	46	162	17.5278	1	2	2	1	1	0	1	0	0	0	0	0	3	4	4
Wuhua	2	73	4	54	163	20.3244	1	2	2	30	0	0	0	0	0	0	0	0	1	4	4
Wuhua	2	65	4	44	145	20.9275	1	2	2	21	0	2	0	40	0.909091	0	0	0	2	1	1
Wuhua	2	86	4	53	150	23.5556	1	2	2	3	0	0	0	30	0.566038	0	0	0	4	1	1
Wuhua	2	83	4	57	158	22.8329	1	2	2	4	11	0	1	30	0.526316	0	0	0	2	1	1
Wuhua	2	82	4	65	145	30.9156	1	2	2	17	5	0	9	60	0.923077	0	0	0	3	4	1
Wuhua	2	54	3	65	159	25.711	1	2	2	30	1	0	0	180	2.76923	0	0	0	2	4	4
Wuhua	2	72	4	41	146	19.2344	1	2	2	30	0	1	1	60	1.46341	0	0	0	2	1	1
Wuhua	2	70	4	53	150	23.5556	1	2	2	30	0	0	0	60	1.13208	0	0	0	2	1	1
Wuhua	2	61	4	64	159	25.3155	1	2	2	30	0	0	0	60	0.9375	0	0	0	2	1	1
Wuhua	2	68	4	50	153	21.3593	1	2	2	30	0	0	4	60	1.2	0	0	0	2	1	1
Wuhua	2	71	4	62	158	24.8358	1	2	2	30	0	0	0	60	0.967742	0	0	0	1	1	1
Wuhua	2	73	4	52	158	20.83	1	2	2	30	0	0	0	60	1.15385	0	0	0	3	1	1
Wuhua	2	78	4	40	154	16.8663	1	2	2	30	0	0	0	0	0	0	0	0	3	4	4
Wuhua	2	86	4	60	147	27.7662	1	2	2	9	1	1	0	60	1	0	0	0	3	4	4
Wuhua	2	85	4	55	155	22.8928	1	2	2	9	1	0	0	120	2.18182	0	0	0	3	1	1
Wuhua	2	75	4	51	150	22.6667	1	2	2	1	0	0	0	0	0	0	0	0	3	4	4
Wuhua	2	70	4	63	160	24.6094	1	2	2	1	0	0	0	20	0.31746	0	0	0	3	3	1
Wuhua	2	68	4	60	152	25.9695	1	2	2	60	11	1	0	120	2	0	0	0	1	4	4
Wuhua	2	80	4	54	160	21.0938	1	2	2	30	0	4	1	60	1.11111	0	0	0	1	1	1
Wuhua	2	4	1	16	110	13.2231	2	2	2	30	0	0	0	20	1.25	0	0	0	2	1	1
Wuhua	2	4	1	17	110	14.0496	2	2	2	9	0	0	0	20	1.17647	0	0	0	2	2	1
Wuhua	2	4	1	18	106	16.0199	2	2	2	13	0	0	0	60	3.33333	0	0	0	2	1	1
Wuhua	2	5	1	19	114	14.6199	2	2	2	9	0	0	0	20	1.05263	0	0	0	3	1	1
Wuhua	2	4	1	16	100	16	2	2	2	30	0	0	0	60	3.75	0	0	0	3	1	1
Wuhua	2	1	1	10	82	14.8721	2	2	2	30	0	0	0	60	6	0	0	0	2	4	1
Wuhua	2	7	1	40	140	20.4082	2	2	2	30	1	0	0	20	0.5	0	0	0	2	3	3
Wuhua	2	8	1	25	120	17.3611	2	2	2	0	0	0	0	0	0	0	0	0	3	4	4
Wuhua	2	7	1	29	132	16.6437	2	2	2	9	4	0	4	20	0.689655	0	0	0	2	3	1
Wuhua	2	8	1	23	130	13.6095	2	2	2	13	1	3	1	0	0	50	0	0	2	4	4
Wuhua	2	3	1	30	100	30	2	2	2	4	0	0	0	20	0.666667	0	0	0	3	3	1
Wuhua	2	2	1	20	88	25.8264	2	2	2	4	0	0	0	20	1	0	0	0	2	3	1
Wuhua	2	8	1	25	120	17.3611	2	2	2	0	0	0	0	0	0	0	0	0	4	4	4
Wuhua	2	8	1	22	130	13.0178	2	2	2	0	0	2	0	0	0	0	0	0	2	4	4
Wuhua	2	7	1	30	120	20.8333	2	2	2	0	0	0	0	0	0	0	0	0	4	4	4
Wuhua	2	6	1	30	125	19.2	2	2	2	0	0	5	0	0	0	0	0	0	5	4	4
Wuhua	2	1	1	11	70	22.449	2	2	2	30	0	1	0	90	8.18182	0	0	0	2	4	4
Wuhua	2	1	1	10	75	17.7778	2	2	2	30	0	0	0	80	8	0	0	0	3	4	4
Wuhua	2	1	1	11	65	26.0355	2	2	2	17	0	0	0	40	3.63636	0	0	0	2	2	1
Wuhua	2	9	1	31	142	15.3739	2	2	2	9	0	1	0	0	0	0	0	0	3	4	4
Wuhua	2	9	1	23	125	14.72	2	2	2	30	1	30	1	0	0	0	0	0	3	4	4
Wuhua	2	9	1	30	130	17.7515	2	2	2	30	0	3	0	300	10	0	0	0	2	3	1
Wuhua	2	3	1	17	90	20.9877	2	2	2	30	0	0	0	40	2.35294	0	0	0	2	1	1
Wuhua	2	4	1	20	100	20	2	2	2	30	0	0	0	40	2	0	0	0	2	1	1
Wuhua	1	7	1	25	120	17.3611	2	2	2	13	0	0	0	20	0.8	0	0	0	2	1	1
Wuhua	1	0.6	1	6.8	70	13.8776	2	2	2	9	0	0	0	20	2.94118	0	0	0	3	4	1
Wuhua	1	8	1	20	110	16.5289	2	2	2	30	0	3	0	60	3	0	0	0	2	1	1
Wuhua	1	7	1	30	110	24.7934	2	2	2	30	0	3	0	20	0.666667	0	0	0	1	1	1
Wuhua	1	8	1	18	120	12.5	2	2	2	30	0	0	0	120	6.66667	0	0	0	2	2	1
Wuhua	1	7	1	17	101	16.665	2	2	2	30	0	0	0	120	7.05882	0	0	0	1	2	1
Wuhua	1	4	1	16	110	13.2231	2	2	2	11	0	0	0	0	0	0	0	0	3	4	4
Wuhua	1	3	1	14	102	13.4564	2	2	2	3	2	2	3	20	1.42857	0	0	0	2	1	1
Wuhua	1	8	1	34	130	20.1183	2	2	2	0	0	0	0	0	0	0	0	0	4	4	4
Wuhua	1	9	1	28	137	14.9182	2	2	2	6	0	0	0	20	0.714286	0	0	0	2	2	1
Wuhua	1	10	2	25	120	17.3611	2	2	2	0	0	0	0	0	0	0	0	0	3	4	4
Wuhua	1	4	1	21	115	15.879	2	2	2	0	0	1	0	0	0	0	0	0	2	4	4
Wuhua	1	0.6	1	6	70	12.2449	2	2	2	15	0	0	0	0	0	0	0	0	3	4	4
Wuhua	1	3	1	16	80	25	2	2	2	30	0	0	0	60	3.75	0	0	0	1	1	1
Wuhua	1	6	1	40	120	27.7778	2	2	2	30	2	0	0	60	1.5	0	0	0	3	4	1
Wuhua	1	7	1	20	110	16.5289	2	2	2	30	0	3	0	60	3	0	0	0	2	1	1
Wuhua	1	4	1	13	110	10.7438	2	2	2	13	1	0	0	20	1.53846	0	0	0	3	2	2
Wuhua	1	1	1	9	75	16	2	2	2	30	0	0	0	40	4.44444	0	0	0	2	1	1
Wuhua	1	9	1	27	130	15.9763	2	2	2	9	0	0	0	40	1.48148	0	0	0	2	2	1
Wuhua	1	7	1	20	130	11.8343	2	2	2	30	0	0	4	120	6	0	0	0	2	1	1
Wuhua	1	4	1	20	90	24.6914	2	2	2	30	0	2	0	60	3	0	0	0	1	2	1
Wuhua	1	6	1	19	110	15.7025	2	2	2	13	0	0	0	20	1.05263	0	0	0	2	2	1
Wuhua	1	6	1	23	125	14.72	2	2	2	9	4	0	4	20	0.869565	0	0	0	3	3	1
Wuhua	1	23	2	61	170	21.1073	1	2	2	9	0	0	0	0	0	0	0	0	3	4	4
Wuhua	1	13	2	78	179	24.3438	2	2	2	11	0	0	0	40	0.512821	0	0	83.333	2	4	4
Wuhua	1	11	2	29	140	14.7959	2	2	2	30	0	0	0	60	2.06897	0	0	0	2	1	1
Wuhua	1	19	2	56	175	18.2857	2	2	2	13	0	4	0	20	0.357143	0	0	0	2	2	1
Wuhua	1	10	2	60	160	23.4375	2	2	2	4	1	0	0	0	0	0	0	0	2	4	4
Wuhua	1	22	2	61	169	21.3578	2	2	2	4	0	2	0	0	0	0	0	0	3	4	4
Wuhua	1	23	2	67	170	23.1834	2	2	2	90	0	0	0	160	2.38806	0	0	0	1	4	4
Wuhua	1	23	2	60	153	25.6312	2	2	2	4	0	0	0	21.667	0.361117	0	0	0	3	4	4
Wuhua	1	22	2	72	172	24.3375	2	2	2	4	0	0	0	60	0.833333	0	0	0	3	1	1
Wuhua	1	23	2	50	160	19.5312	2	2	2	4	0	1	1	40	0.8	0	0	0	3	1	1
Wuhua	1	10	2	40	140	20.4082	2	2	2	17	0	0	11	140	3.5	0	0	0	3	4	1
Wuhua	1	23	2	61	162	23.2434	2	2	2	4	0	3	0	20	0.327869	0	0	0	2	2	2
Wuhua	1	11	2	31	133	17.525	2	2	2	30	0	0	1	60	1.93548	0	0	0	2	1	1
Wuhua	1	10	2	23	130	13.6095	2	2	2	0	0	0	0	0	0	0	0	0	4	4	4
Wuhua	2	13	2	45	162	17.1468	2	2	2	5	0	1	0	40	0.888889	0	16.667	0	2	4	1
Wuhua	2	21	2	45	163	16.937	2	2	2	13	0	1	1	0	0	0	25	0	2	4	4
Wuhua	2	10	2	36	135	19.7531	2	2	2	0	1	0	0	60	1.66667	0	0	0	2	4	1
Wuhua	2	24	2	55	160	21.4844	2	2	2	2	0	0	1	20	0.363636	0	0	0	3	2	2
Wuhua	2	12	2	48	163	18.0662	2	2	2	4	0	2	0	0	0	0	0	0	2	4	4
Wuhua	2	22	2	58	160	22.6562	2	2	2	13	0	0	0	9.467	0.163224	0	0	0	5	1	1
Wuhua	2	11	2	30	145	14.2687	2	2	2	3	0	5	1	38.933	1.29777	0	0	0	5	4	4
Wuhua	2	10	2	31	135	17.0096	2	2	2	21	1	1	0	120	3.87097	0	0	0	2	2	1
Wuhua	2	10	2	26	135	14.2661	2	2	2	9	0	0	0	20	0.769231	0	0	0	3	1	1
Wuhua	2	21	2	47	160	18.3594	2	2	2	0	0	0	0	0	0	0	0	0	4	4	4
Wuhua	2	11	2	31	120	21.5278	2	2	2	0	0	30	0	0	0	0	0	0	2	4	4
Wuhua	2	16	2	58	170	20.0692	2	2	2	0	0	0	6	0	0	13.333	0	0	4	4	4
Wuhua	2	10	2	58	140	29.5918	2	2	2	30	0	0	0	60	1.03448	0	0	0	2	2	1
Wuhua	2	22	2	55	160	21.4844	2	2	2	0	1	0	0	0	0	23.33	0	0	4	4	4
Wuhua	2	10	2	31	135	17.0096	2	2	2	9	1	2	0	60	1.93548	0	0	0	1	2	2
Wuhua	1	20	2	49	168	17.3611	2	2	2	4	0	0	0	20	0.408163	0	0	0	3	1	4
Wuhua	1	17	2	75	171	25.6489	2	2	2	4	0	0	0	20	0.266667	0	0	0	3	1	1
Wuhua	1	12	2	36	151	15.7888	2	2	2	30	0	1	0	60	1.66667	0	0	0	2	1	1
Wuhua	1	24	2	62	168	21.9671	2	2	2	30	0	0	0	50	0.806452	0	0	0	2	3	4
Wuhua	1	21	2	53	175	17.3061	2	2	2	13	1	0	0	60	1.13208	0	0	0	3	2	2
Wuhua	1	10	2	25	120	17.3611	2	2	2	15	2	0	0	0	0	0	0	0	3	4	4
Wuhua	1	11	2	25	145	11.8906	2	2	2	30	0	0	0	60	2.4	0	0	0	3	1	1
Wuhua	1	60	3	61	172	20.6193	1	2	2	13	0	0	0	20	0.327869	0	0	0	3	1	1
Wuhua	1	60	3	80	172	27.0416	1	2	2	30	9	0	0	51.833	0.647913	0	0	0	3	4	4
Wuhua	1	52	3	72	168	25.5102	1	2	2	2	2	0	0	20	0.277778	0	0	0	3	2	1
Wuhua	1	59	3	68	159	26.8977	1	2	2	30	0	0	0	60	0.882353	0	0	0	3	1	1
Wuhua	1	52	3	60	165	22.0386	1	2	2	9	0	0	0	20	0.333333	0	0	0	3	1	1
Wuhua	1	54	3	70	176	22.5981	1	2	2	30	1	4	0	0	0	0	0	0	2	4	4
Wuhua	1	38	3	63	170	21.7993	1	2	2	9	1	0	1	20	0.31746	0	0	0	3	1	1
Wuhua	1	57	3	80	167	28.6851	1	2	2	30	1	1	0	60	0.75	0	0	0	1	1	1
Wuhua	1	28	3	82	179	25.5922	1	2	2	1	0	0	0	10	0.121951	0	0	0	5	3	2
Wuhua	1	58	3	68	158	27.2392	2	2	2	30	0	0	0	60	0.882353	0	0	0	3	1	1
Wuhua	1	55	3	73	156	29.9967	1	2	2	13	0	0	0	0	0	0	0	0	4	4	4
Wuhua	1	60	3	83	171	28.3848	1	2	2	13	0	0	0	20	0.240964	0	0	0	3	1	1
Wuhua	1	58	3	80	165	29.3848	1	2	2	1	0	0	0	0	0	0	0	0	4	4	4
Wuhua	1	48	3	60	168	21.2585	2	2	2	2	0	0	0	0	0	0	0	0	3	4	4
Wuhua	1	28	3	80	182	24.1517	2	2	2	9	0	0	1	0	0	0	0	0	3	4	4
Wuhua	1	54	3	71	167	25.4581	1	2	2	30	0	0	0	60	0.84507	0	0	0	3	1	1
Wuhua	1	59	3	60	165	22.0386	1	2	2	0	0	0	0	0	0	0	0	0	4	4	4
Wuhua	1	60	3	80	176	25.8264	1	2	2	30	11	0	0	60	0.75	0	0	0	2	1	1
Wuhua	1	50	3	62	167	22.231	1	2	2	9	9	0	0	77.867	1.25592	0	0	0	3	1	4
Wuhua	2	58	3	50	155	20.8117	1	2	2	30	0	0	0	30	0.6	0	0	0	2	1	1
Wuhua	2	57	3	47	152	20.3428	1	2	2	15	1	0	1	0	0	0	0	0	2	4	4
Wuhua	2	29	3	58	168	20.5499	1	2	2	11	1	2	0	30	0.517241	0	0	0	2	3	2
Wuhua	2	51	3	55	160	21.4844	1	2	2	30	0	0	0	0	0	0	0	0	3	4	4
Wuhua	2	50	3	74	160	28.9062	1	2	2	0	2	0	2	60	0.810811	0	0	0	2	1	1
Wuhua	2	46	3	64	158	25.6369	1	2	2	5	9	2	0	30	0.46875	23.333	0	0	3	2	2
Wuhua	2	47	3	60	160	23.4375	1	2	2	30	4	3	4	51.333	0.85555	0	0	0	3	1	4
Wuhua	2	39	3	50	150	22.2222	1	2	2	2	0	1	2	20	0.4	0	0	0	2	2	1
Wuhua	2	51	3	56	155	23.3091	1	2	2	30	4	1	0	60	1.07143	0	0	0	1	1	1
Wuhua	2	45	3	60	158	24.0346	1	1	2	30	0	1	0	60	1	0	0	0	1	1	1
Wuhua	2	50	3	50	162	19.052	1	2	2	3	11	0	0	40	0.8	0	0	0	1	1	1
Wuhua	2	56	3	60	160	23.4375	1	2	2	4	1	0	0	50	0.833333	0	0	0	3	4	4
Wuhua	2	54	3	62	155	25.8065	1	2	2	4	1	0	1	0	0	0	0	0	3	4	4
Wuhua	2	42	3	60	158	24.0346	1	2	2	17	0	0	0	20	0.333333	0	0	0	2	2	1
Wuhua	2	55	3	53	150	23.5556	1	2	2	30	1	0	0	100	1.88679	0	0	0	2	4	1
Wuhua	2	49	3	64	167	22.9481	1	2	2	13	1	0	2	0	0	0	0	0	3	4	4
Wuhua	2	53	3	57	158	22.8329	1	2	2	30	1	0	1	0	0	0	0	0	2	4	4
Wuhua	2	51	3	56	156	23.0112	1	2	2	30	0	0	0	60	1.07143	0	0	0	1	1	1
Wuhua	2	45	3	45	156	18.4911	1	2	2	30	1	1	1	82.6	1.83556	0	0	0	2	4	4
Wuhua	2	59	3	68	158	27.2392	1	2	2	30	1	1	1	60	0.882353	0	0	0	2	4	4
Wuhua	2	52	3	56	166	20.3223	1	2	2	13	1	3	1	40	0.714286	11.667	0	0	2	2	3
Wuhua	2	57	3	53	159	20.9644	1	2	2	4	0	0	0	0	0	0	0	0	3	4	4
Wuhua	2	60	3	62	149	27.9267	1	2	2	30	2	5	1	211	3.40323	0	0	0	3	4	4
Wuhua	2	50	3	69	152	29.865	1	2	2	2	0	1	0	0	0	0	0	0	3	4	4
Wuhua	2	4	1	15	95	16.6205	2	2	2	4	0	0	0	0	0	0	0	0	3	4	4
Wuhua	2	9	1	30	120	20.8333	2	2	2	30	4	4	0	60	2	0	0	0	3	1	1
Wuhua	2	9	1	30	110	24.7934	2	2	2	30	4	4	0	40	1.33333	0	0	0	2	1	1
Wuhua	2	5	1	17	100	17	2	2	2	30	0	0	0	60	3.52941	0	0	0	1	1	1
Wuhua	2	4	1	19	102	18.2622	2	2	2	30	0	0	0	60	3.15789	0	0	0	2	1	1
Wuhua	2	4	1	15	103	14.1389	2	2	2	30	0	1	1	60	4	18.333	0	0	1	1	1
Wuhua	2	0.8	1	8.5	75	15.1111	2	2	2	0	0	0	0	0	0	0	0	0	3	4	4
Wuhua	2	7	1	21	120	14.5833	2	2	2	13	1	13	0	20	0.952381	0	0	0	1	1	1
Wuhua	2	7	1	27.5	135	15.0892	2	2	2	75	0	0	0	120	4.36364	0	0	0	1	4	1
Wuhua	2	6	1	18	105	16.3265	2	2	2	6	2	0	0	40	2.22222	0	0	0	2	2	1
Wuhua	2	9	1	25	137	13.3198	2	2	2	30	3	0	0	53.333	2.13332	0	0	0	4	4	1
Wuhua	2	4	1	13	106	11.57	2	2	2	30	0	3	0	60	4.61538	0	0	0	2	1	1
Wuhua	2	4	1	15	100	15	2	2	2	4	0	0	0	20	1.33333	0	0	0	3	1	1
Wuhua	2	19	2	43	155	17.898	2	2	2	3	0	0	0	20	0.465116	0	0	0	3	1	1
Wuhua	2	4	1	18	110	14.876	2	2	2	30	0	0	0	60	3.33333	0	0	0	3	1	1
Wuhua	2	4	1	15	110	12.3967	2	2	2	6	0	0	0	20	1.33333	0	0	0	3	2	1
Wuhua	1	5	1	22	120	15.2778	2	2	2	30	0	0	0	60	2.72727	0	0	0	1	2	1
Wuhua	1	9	1	37	135	20.3018	2	2	2	0	0	0	0	0	0	0	0	0	5	4	4
Wuhua	1	6	1	25	130	14.7929	2	2	2	13	0	0	0	20	0.8	0	0	0	2	1	1
Wuhua	1	5	1	27	120	18.75	2	2	2	30	0	1	0	60	2.22222	0	0	0	3	1	1
Wuhua	1	8	1	36	140	18.3673	2	2	2	30	0	30	0	60	1.66667	0	0	0	2	1	1
Wuhua	1	3	1	14	102	13.4564	2	2	2	5	0	0	0	0	0	0	0	0	2	4	4
Wuhua	1	2	1	13.5	95	14.9584	2	2	2	30	0	2	0	60	4.44444	0	0	0	2	2	1
Wuhua	1	9	1	25	130	14.7929	2	2	2	0	0	0	0	0	0	0	0	0	4	4	4
Wuhua	1	5	1	20	115	15.1229	2	2	2	9	0	9	0	20	1	0	0	0	3	1	1
Wuhua	1	3	1	14	90	17.284	2	2	2	26	0	0	0	120	8.57143	0	0	0	1	4	2
Wuhua	1	6	1	21	120	14.5833	2	2	2	0	0	0	0	0	0	0	0	0	5	4	4
Wuhua	1	18	2	52	172	17.5771	2	2	2	13	0	0	0	20	0.384615	0	0	0	3	1	1
Wuhua	1	16	2	55	164	20.4491	2	2	2	13	0	1	1	20	0.363636	0	0	0	3	1	1
Wuhua	1	23	2	80	168	28.3447	2	2	2	9	0	5	0	20	0.25	0	0	0	3	3	1
Wuhua	1	11	2	44	156	18.0802	2	2	2	4	0	0	0	0	0	0	0	0	3	4	4
Wuhua	1	16	2	54	175	17.6327	2	2	2	30	0	4	0	40	0.740741	0	0	0	2	1	1
Wuhua	1	14	2	61	167	21.8724	2	2	2	11	0	0	0	0	0	0	0	0	3	4	4
Wuhua	1	12	2	50	145	23.7812	2	2	2	0	0	0	0	0	0	0	0	0	4	4	4
Wuhua	1	13	2	46	158	18.4265	2	2	2	11	0	0	0	0	0	0	0	0	4	4	4
Wuhua	1	15	2	51	166	18.5078	2	2	2	13	0	0	0	20	0.392157	0	0	0	2	2	1
Wuhua	1	21	2	60	175	19.5918	2	2	2	4	0	2	0	40	0.666667	0	0	0	3	1	1
Wuhua	1	17	2	51	170	17.6471	2	2	2	30	0	0	0	140	2.7451	0	0	0	2	1	1
Wuhua	1	19	2	83	174	27.4145	2	2	2	17	5	13	3	40	0.481928	0	0	0	2	4	1
Wuhua	2	13	2	46	168	16.2982	2	2	2	30	0	3	0	60	1.30435	0	0	0	2	1	1
Wuhua	2	21	2	49	166	17.782	2	2	2	13	2	0	0	40	0.816327	0	0	0	2	2	1
Wuhua	2	19	2	50	160	19.5312	2	2	2	0	0	0	0	0	0	0	0	0	4	4	4
Wuhua	2	22	2	50	158	20.0288	2	2	2	17	0	2	2	40	0.8	0	0	0	3	4	4
Wuhua	2	21	2	45	157	18.2563	2	2	2	4	0	0	1	28.4	0.631111	0	0	0	4	1	4
Wuhua	2	23	2	47	158	18.8271	2	2	2	2	0	0	0	0	0	0	0	0	4	4	4
Wuhua	2	15	2	52	152	22.5069	2	2	2	0	0	13	1	12	0.230769	0	0	0	4	4	4
Wuhua	2	23	2	53	157	21.5019	2	2	2	3	0	1	1	16.667	0.314472	0	0	0	3	2	1
Wuhua	2	15	2	45	150	20	2	2	2	13	0	0	5	20	0.444444	0	0	0	2	1	1
Wuhua	2	13	2	48	162	18.2899	2	2	2	4	1	0	1	33.333	0.694438	0	0	0	3	4	1
Wuhua	1	85	4	60	161	23.1473	1	2	2	30	60	9	9	60	1	0	0	0	2	1	1
Wuhua	1	83	4	66	160	25.7812	1	2	2	30	0	0	0	60	0.909091	0	0	0	4	1	3
Wuhua	1	80	4	50	165	18.3655	1	2	2	4	0	0	1	60	1.2	0	0	0	5	1	1
Wuhua	1	75	4	58	160	22.6562	1	2	2	30	0	0	0	70	1.2069	0	0	0	2	4	4
Wuhua	1	66	4	65	172	21.9713	1	2	2	9	0	0	0	40	0.615385	0	0	0	5	1	1
Wuhua	1	80	4	45	168	15.9439	1	2	2	30	0	0	0	120	2.66667	0	0	0	1	1	1
Wuhua	1	68	4	75	178	23.6713	1	2	2	13	0	0	0	68.4	0.912	0	0	0	2	1	4
Wuhua	1	67	4	70	164	26.0262	1	2	2	6	0	0	0	0	0	0	0	0	5	4	4
Wuhua	1	86	4	63	162	24.0055	1	2	2	30	0	0	0	60	0.952381	0	0	0	1	1	1
Wuhua	1	62	4	51	167	18.2868	1	2	2	30	0	0	0	68.4	1.34118	0	0	0	4	4	4
Wuhua	1	85	4	58	162	22.1003	1	2	2	30	0	0	0	60	1.03448	0	0	0	3	1	1
Wuhua	1	87	4	60	161	23.1473	1	2	2	30	0	0	0	60	1	0	0	0	3	1	1
Wuhua	1	75	4	65	165	23.8751	1	2	2	30	2	0	0	60	0.923077	0	0	0	2	1	1
Wuhua	1	78	4	55	168	19.487	1	2	2	30	0	0	0	60	1.09091	0	0	0	2	1	1
Wuhua	1	62	4	68	172	22.9854	1	2	2	30	0	2	1	60	0.882353	0	0	0	2	1	1
Wuhua	1	69	4	68	165	24.977	1	2	2	0	0	0	0	0	0	0	0	0	4	4	4
Wuhua	1	70	4	52	160	20.3125	1	2	2	0	0	0	0	0	0	0	0	0	4	4	4
Wuhua	1	72	4	50	160	19.5312	1	2	2	30	0	0	2	60	1.2	0	0	0	2	4	1
Wuhua	1	70	4	60	160	23.4375	1	2	2	0	0	0	0	0	0	0	0	0	4	4	4
Wuhua	1	76	4	64	158	25.6369	1	2	2	9	0	0	0	40	0.625	0	0	0	2	1	1
Wuhua	1	80	4	74	170	25.6055	1	2	2	30	0	0	0	60	0.810811	0	0	0	3	1	1
Wuhua	1	70	4	62	162	23.6244	1	2	2	13	2	1	0	60	0.967742	0	0	0	2	2	1
Wuhua	1	71	4	50	161	19.2894	1	2	2	60	1	0	1	60	1.2	0	0	76.667	2	4	1
Wuhua	1	63	4	60	160	23.4375	1	2	2	9	0	0	0	40	0.666667	0	0	0	2	1	1
Wuhua	1	91	4	65	158	26.0375	1	2	2	30	2	0	0	60	0.923077	0	0	0	2	1	1
Wuhua	1	56	3	72	165	26.4463	1	2	2	2	2	3	0	20	0.277778	0	0	0	4	2	1
Wuhua	1	30	3	75	175	24.4898	2	2	2	4	0	0	0	0	0	0	0	0	5	4	4
Wuhua	1	56	3	75	180	23.1481	1	2	2	30	2	0	1	30	0.4	0	0	0	3	2	2
Wuhua	1	38	3	70	173	23.3887	1	2	2	9	2	0	0	40	0.571429	0	0	0	1	2	2
Wuhua	1	45	3	69	169	24.1588	1	2	2	3	0	0	0	0	0	0	0	0	4	4	4
Wuhua	1	44	3	60	165	22.0386	1	2	2	30	0	0	0	40	0.666667	0	0	0	5	1	1
Wuhua	1	45	3	55	165	20.202	1	2	2	17	1	0	2	20	0.363636	0	0	0	3	2	2
Wuhua	1	25	3	64	170	22.1453	2	2	2	17	0	2	2	40	0.625	0	0	0	3	4	4
Wuhua	1	49	3	76	170	26.2976	1	2	2	13	1	2	0	39.467	0.519303	0	0	0	2	4	4
Wuhua	1	28	3	59	170	20.4152	2	2	2	13	0	1	0	20	0.338983	0	0	0	3	1	1
Wuhua	2	36	3	90	160	35.1562	1	2	2	9	1	0	0	0	0	0	0	0	3	4	4
Wuhua	2	34	3	76	164	28.257	1	2	2	13	0	0	0	20	0.263158	0	0	0	3	1	1
Wuhua	2	38	3	46	150	20.4444	1	2	2	13	0	0	0	60	1.30435	0	0	0	3	1	1
Wuhua	2	26	3	50	153	21.3593	2	2	2	9	0	0	0	0	0	0	0	0	3	4	4
Wuhua	2	33	3	51	155	21.2279	1	2	2	3	0	0	0	0	0	0	0	0	3	4	4
Wuhua	2	38	3	65	160	25.3906	1	2	2	30	1	1	1	60	0.923077	0	0	0	2	4	1
Wuhua	2	42	3	57	160	22.2656	2	2	2	30	2	2	2	60	1.05263	0	0	0	3	1	1
Wuhua	2	29	3	58	165	21.3039	1	2	2	5	0	0	0	40	0.689655	0	0	0	3	3	1
Wuhua	2	45	3	53	156	21.7784	1	2	2	17	1	0	2	20	0.377358	0	0	0	3	2	2
Wuhua	2	26	3	48	155	19.9792	1	2	2	4	0	0	0	0	0	0	0	0	2	4	4
Wuhua	2	40	3	60	160	23.4375	1	2	2	0	0	0	0	0	0	0	0	0	5	4	4
Wuhua	2	78	4	85	168	30.1162	1	2	2	0	0	3	0	0	0	0	0	0	2	4	4
Wuhua	2	53	3	56	150	24.8889	1	2	2	1	0	2	0	0	0	0	0	0	2	4	4
Wuhua	2	34	3	60	155	24.974	1	2	2	9	0	0	0	0	0	0	0	0	3	4	4
Wuhua	2	44	3	62	165	22.7732	1	2	2	9	0	1	0	20	0.322581	0	0	0	3	1	1
Wuhua	2	84	4	58	150	25.7778	1	2	2	45	9	0	0	88.4	1.52414	0	0	0	2	4	4
Wuhua	2	72	4	72	160	28.125	1	2	2	30	0	0	0	80	1.11111	0	0	0	2	4	1
Wuhua	2	83	4	52	150	23.1111	1	2	2	30	0	0	0	60	1.15385	0	0	0	2	1	1
Wuhua	2	70	4	60	157	24.3418	1	2	2	30	0	0	0	60	1	0	0	0	3	1	1
Wuhua	2	63	4	62	154	26.1427	1	2	2	17	0	0	0	60	0.967742	0	0	0	2	1	1
Wuhua	2	63	4	58	140	29.5918	1	2	2	3	1	0	1	40	0.689655	0	0	0	4	4	1
Wuhua	2	84	4	58	155	24.1415	1	2	2	30	9	0	0	60	1.03448	0	0	0	2	1	1
Wuhua	2	77	4	45	147	20.8247	1	2	2	4	0	0	0	20	0.444444	0	0	0	5	1	1
Wuhua	2	74	4	65	155	27.0552	1	2	2	0	0	0	0	0	0	0	0	0	4	4	4
Wuhua	2	70	4	62	158	24.8358	1	2	2	21	0	0	0	60	0.967742	0	0	0	2	1	1
Wuhua	2	71	4	53	148	24.1965	1	2	2	13	1	3	1	20	0.377358	0	0	0	3	1	1
Wuhua	2	77	4	60	152	25.9695	1	2	2	1	0	0	0	20	0.333333	0	0	0	3	1	1
Wuhua	1	65	4	65	167	23.3067	1	2	2	3	0	0	0	0	0	0	0	0	3	4	4
Wuhua	2	28	3	60	160	23.4375	1	2	1	4	0	0	0	0	0	0	0	0	1	4	4
Wuhua	2	24	2	47	160	18.3594	1	1	2	0	0	0	0	0	0	0	0	0	3	4	4
Wuhua	2	22	2	47	152	20.3428	1	1	2	60	0	0	0	120	2.55319	0	0	0	2	1	1
Wuhua	2	25	3	60	160	23.4375	1	1	2	11	0	0	0	120	2	0	0	0	3	2	1
Wuhua	2	26	3	54	158	21.6311	1	1	2	30	0	0	0	120	2.22222	0	0	0	3	1	1
Wuhua	2	33	3	55	158	22.0317	1	2	1	11	0	0	0	240	4.36364	0	0	0	2	4	1
Wuhua	2	31	3	57	162	21.7193	1	2	1	2	0	0	0	56.667	0.994158	0	0	0	2	4	4
Wuhua	2	25	3	69	172	23.3234	1	2	1	0	0	9	0	80	1.15942	0	0	0	3	1	1
Wuhua	2	30	3	57	158	22.8329	1	2	1	4	0	0	0	99.167	1.73977	0	0	0	2	1	4
Wuhua	2	35	3	61	168	21.6128	1	2	1	1	0	0	0	60	0.983607	0	0	0	3	1	1
Wuhua	2	35	3	72	170	24.9135	1	2	1	1	0	0	0	60	0.833333	0	0	0	3	1	1
Wuhua	2	28	3	54	158	21.6311	1	2	1	0	0	0	0	60	1.11111	0	0	0	2	1	1
Wuhua	2	33	3	66	158	26.4381	1	2	1	30	30	30	0	26.667	0.404045	0	0	0	3	1	4
Wuhua	2	29	3	60	170	20.7612	1	2	1	11	4	13	0	80	1.33333	0	0	0	2	1	1
Wuhua	2	30	3	55	160	21.4844	1	2	1	21	0	0	0	40	0.727273	0	0	0	3	1	1
Wuhua	2	35	3	50	156	20.5457	1	2	1	6	0	0	0	120	2.4	0	0	0	3	1	1
Wuhua	2	38	3	55	155	22.8928	1	2	1	2	2	9	0	60	1.09091	0	0	0	3	4	4
Wuhua	2	42	3	58	159	22.9421	1	2	1	30	30	2	0	80	1.37931	0	0	0	3	1	1
Wuhua	2	32	3	65	163	24.4646	1	2	1	15	0	0	0	60	0.923077	0	0	0	2	1	1
Wuhua	2	31	3	61	162	23.2434	1	2	1	9	2	2	0	40	0.655738	0	0	0	3	1	1
Wuhua	2	37	3	54	162	20.5761	1	2	1	1	0	0	0	11.833	0.21913	0	0	0	3	4	4
Wuhua	2	28	3	48	158	19.2277	1	2	1	4	0	2	2	240	5	0	0	0	3	4	1
Wuhua	2	28	3	64	168	22.6757	1	2	1	4	1	1	1	240	3.75	0	0	0	2	4	1
Wuhua	2	32	3	47	156	19.313	1	2	1	30	4	11	1	80	1.70213	0	0	0	2	4	1
Wuhua	2	30	3	54	160	21.0938	1	2	1	4	1	2	4	40	0.740741	0	0	0	3	4	1
Wuhua	2	31	3	51	158	20.4294	1	2	1	13	0	0	0	0	0	0	0	0	3	4	4
Wuhua	2	35	3	56	155	23.3091	1	2	1	30	1	9	1	100	1.78571	0	0	0	2	4	1
Wuhua	2	28	3	55	155	22.8928	1	2	1	13	0	0	0	180	3.27273	0	0	0	3	4	1
Wuhua	2	33	3	58	167	20.7967	1	2	1	0	0	0	0	0	0	0	0	0	2	4	4
Wuhua	2	32	3	48	158	19.2277	1	2	1	21	0	1	0	60	1.25	0	0	0	3	1	1
Luquan	1	14	2	40	165	14.6924	2	2	2	15	0	9	0	40	1	0	0	0	2	1	1
Luquan	1	40	3	75	168	26.5731	1	2	2	1	0	9	0	0	0	0	0	0	5	4	4
Luquan	1	2	1	12	80	18.75	2	2	2	3	0	0	0	60	5	0	0	0	2	4	1
Luquan	1	20	2	75	175	24.4898	2	2	2	9	0	4	0	0	0	0	0	0	2	4	4
Luquan	1	19	2	47	172	15.887	2	2	2	2	0	0	0	120	2.55319	0	0	0	2	1	1
Luquan	2	13	2	40	169	14.0051	2	2	2	0	0	3	0	0	0	0	0	0	2	4	4
Luquan	2	58	3	65	165	23.8751	1	2	2	1	0	3	0	0	0	0	0	0	3	4	4
Luquan	1	15	2	59	167	21.1553	2	2	2	0	0	0	0	0	0	0	20	0	5	4	4
Luquan	1	57	3	75	170	25.9516	1	2	2	30	0	0	0	23.667	0.31556	0	0	0	3	1	4
Luquan	1	30	3	70	174	23.1206	1	2	2	13	0	0	0	0	0	0	0	0	4	4	4
Luquan	2	6	1	22	100	22	2	2	2	4	0	0	0	31.833	1.44695	0	0	0	4	4	4
Luquan	1	38	3	72	169	25.2092	1	2	2	1	0	0	0	0	0	0	0	0	5	4	4
Luquan	1	17	2	52	165	19.1001	2	2	2	4	0	0	2	0	0	0	0	0	2	4	4
Luquan	2	53	3	52	168	18.424	1	2	2	0	0	0	0	0	0	0	0	0	4	4	4
Luquan	2	16	2	54	166	19.5965	2	2	2	13	0	0	0	20	0.37037	0	0	0	3	1	1
Luquan	2	33	3	60	150	26.6667	1	2	2	6	0	0	0	127.333	2.12222	0	0	0	4	4	4
Luquan	2	32	3	47	155	19.563	1	1	2	4	0	1	0	0	0	0	15	0	4	4	4
Luquan	1	36	3	82	176	26.4721	1	2	2	4	0	1	0	60	0.731707	0	0	0	2	1	1
Luquan	1	0.6	1	9	70	18.3673	2	2	2	1	0	0	0	0	0	0	0	0	3	4	4
Luquan	2	50	3	53	163	19.9481	1	2	2	4	0	9	0	20	0.377358	0	0	0	2	3	1
Luquan	1	3	1	15	99	15.3046	2	2	2	13	0	3	0	0	0	0	0	0	4	4	4
Luquan	1	14	2	65	168	23.03	2	2	2	1	0	4	0	23.667	0.364108	0	0	0	4	2	4
Luquan	1	48	3	70	170	24.2215	1	2	2	0	0	0	0	40	0.571429	0	0	0	2	1	1
Luquan	1	13	2	49	175	16	2	2	2	13	0	2	0	60	1.22449	0	0	0	2	1	1
Luquan	2	22	2	41	156	16.8475	2	2	2	30	0	2	0	20	0.487805	0	0	0	3	1	1
Luquan	1	15	2	60	160	23.4375	2	2	2	4	0	1	2	40	0.666667	0	0	0	2	1	1
Luquan	1	69	4	56	162	21.3382	1	2	2	13	0	0	0	150	2.67857	0	0	0	2	1	1
Luquan	1	10	2	30	120	20.8333	2	2	2	9	0	0	0	20	0.666667	0	0	0	3	1	1
Luquan	2	81	4	40	130	23.6686	1	2	2	1	0	0	0	0	0	0	0	0	5	4	4
Luquan	2	65	4	45	156	18.4911	1	2	2	30	3	2	0	80	1.77778	0	0	0	2	1	1
Luquan	2	10	2	29	140	14.7959	2	2	2	3	1	9	1	23.667	0.816103	0	0	0	4	4	4
Luquan	2	5	1	12	96	13.0208	2	2	2	4	0	0	0	0	0	0	0	0	5	4	4
Luquan	1	72	4	67	166	24.3141	1	2	2	2	0	0	0	0	0	0	0	0	5	4	4
Luquan	1	8	1	37	140	18.8776	2	2	2	0	0	0	0	20	0.540541	0	0	0	4	1	1
Luquan	1	9	1	45	150	20	2	2	2	0	0	0	0	0	0	0	0	0	4	4	4
Luquan	2	6	1	20	120	13.8889	2	2	2	0	0	1	0	0	0	0	0	0	4	4	4
Luquan	2	5	1	18	110	14.876	2	2	2	9	2	1	0	0	0	0	0	0	4	4	4
Luquan	1	7	1	22	110	18.1818	2	2	2	0	0	0	0	0	0	0	0	0	2	4	4
Luquan	1	78	4	85	170	29.4118	1	2	2	3	0	1	0	120	1.41176	0	0	0	3	1	1
Luquan	1	84	4	54	157	21.9076	1	2	2	30	0	0	0	40	0.740741	0	0	0	2	1	1
Luquan	1	71	4	70	165	25.7117	1	2	2	4	4	4	0	0	0	0	0	0	2	4	4
Luquan	1	77	4	61	160	23.8281	1	2	2	30	0	0	0	20	0.327869	0	0	0	4	1	1
Luquan	2	74	4	60	160	23.4375	1	2	2	2	0	0	0	40	0.666667	0	0	0	3	3	1
Luquan	2	62	4	50	160	19.5312	1	2	2	4	0	0	0	0	0	0	0	0	4	4	4
Luquan	2	67	4	65	155	27.0552	1	2	2	30	0	30	0	0	0	0	0	0	2	4	4
Luquan	2	66	4	55	150	24.4444	1	2	2	13	0	0	0	0	0	0	0	0	3	4	4
Luquan	1	8	1	22	130	13.0178	2	2	2	1	1	0	0	67.333	3.06059	11.667	13.333	0	2	4	4
Luquan	2	3	1	13	90	16.0494	2	2	2	4	0	2	0	67.333	5.17946	11.667	13.333	0	2	4	4
Luquan	2	22	2	50	145	23.7812	1	1	2	13	0	0	0	0	0	0	0	0	3	4	4
Luquan	2	12	2	56	151	24.5603	2	2	2	13	0	1	1	120	2.14286	0	66.667	0	2	2	1
Luquan	2	11	2	48	160	18.75	2	2	2	30	0	0	0	20	0.416667	0	16.667	0	2	1	1
Luquan	2	13	2	52	167	18.6453	2	2	2	1	0	0	0	49	0.942308	11.667	0	0	3	4	4
Luquan	2	15	2	50	148	22.8269	2	2	2	2	0	1	0	0	0	11.667	0	0	3	4	4
Luquan	2	14	2	50	159	19.7777	2	2	2	5	0	0	0	23.667	0.47334	0	0	0	2	3	4
Luquan	2	13	2	50	145	23.7812	2	2	2	30	0	0	0	0	0	0	0	0	2	4	4
Luquan	2	12	2	35	145	16.6468	2	2	2	30	0	0	0	0	0	0	0	0	3	4	4
Luquan	1	12	2	40	157	16.2278	2	2	2	4	0	0	0	0	0	0	0	0	2	4	4
Luquan	1	15	2	52	172	17.5771	2	2	2	30	0	0	0	40	0.769231	0	0	0	3	3	1
Luquan	1	15	2	53	165	19.4674	2	2	2	2	0	1	0	50	0.943396	0	0	0	2	2	1
Luquan	2	63	4	53	150	23.5556	1	2	2	0	0	0	0	60	1.13208	0	0	0	3	1	1
Luquan	2	52	3	74	140	37.7551	1	2	2	3	0	1	0	0	0	0	0	0	2	4	4
Luquan	1	67	4	61	148	27.8488	1	2	2	17	0	0	0	0	0	0	0	0	2	4	4
Luquan	1	71	4	62	167	22.231	1	2	2	13	0	0	0	20	0.322581	0	0	0	4	2	1
Luquan	1	69	4	78	180	24.0741	1	2	2	0	0	0	0	0	0	0	0	0	4	4	4
Luquan	1	73	4	54	170	18.6851	1	2	2	9	0	0	0	0	0	0	0	0	4	4	4
Luquan	1	79	4	76	167	27.2509	1	2	2	4	0	0	0	0	0	0	0	0	3	4	4
Luquan	1	77	4	53	160	20.7031	1	2	2	3	0	0	0	0	0	0	0	0	2	4	4
Luquan	1	43	3	61	161	23.533	1	2	2	13	0	0	0	0	0	0	0	0	4	4	4
Luquan	1	5	1	19	110	15.7025	2	2	2	2	0	0	0	11.667	0.614053	0	0	0	2	4	4
Luquan	1	2	1	15	90	18.5185	2	2	2	9	0	0	0	60	4	0	0	0	2	1	1
Luquan	1	7	1	26	110	21.4876	2	2	2	13	0	0	0	60	2.30769	0	0	0	2	3	1
Luquan	1	6	1	20	120	13.8889	2	2	2	30	0	1	0	60	3	0	0	0	2	3	1
Luquan	1	9	1	30	120	20.8333	2	2	2	0	0	0	0	0	0	0	0	0	4	4	4
Luquan	2	7	1	25	110	20.6612	2	2	2	9	3	0	0	0	0	0	0	0	3	4	4
Luquan	2	9	1	35	148	15.9788	2	2	2	13	0	0	0	60	1.71429	0	0	0	2	1	2
Luquan	2	1	1	10	75	17.7778	2	2	2	13	0	0	0	0	0	1.667	0	0	4	4	4
Luquan	1	8	1	40	140	20.4082	2	2	2	6	0	0	0	0	0	0	0	0	4	4	4
Luquan	1	7	1	25	120	17.3611	2	2	2	13	0	1	0	20	0.8	11.667	0	0	2	1	1
Luquan	1	3	1	20	100	20	2	2	2	0	0	0	0	40	2	0	0	0	2	2	1
Luquan	1	6	1	20	120	13.8889	2	2	2	13	0	0	0	0	0	11.667	0	0	3	4	4
Luquan	2	1	1	10	75	17.7778	2	2	2	2	0	0	0	30	3	0	0	0	2	4	1
Luquan	2	8	1	29	120	20.1389	2	2	2	30	0	0	0	0	0	23.333	0	0	4	4	4
Luquan	2	7	1	25	130	14.7929	2	2	2	9	0	0	0	0	0	11.667	0	0	4	4	4
Luquan	1	14	2	56	160	21.875	2	2	2	21	0	30	0	0	0	11.667	0	0	4	4	4
Luquan	1	14	2	47	165	17.2635	2	2	2	3	0	0	0	0	0	35	0	0	2	4	4
Luquan	1	12	2	43	130	25.4438	2	2	2	11	0	3	0	0	0	11.667	0	0	2	4	4
Luquan	1	16	2	54	176	17.4329	2	2	2	0	0	0	0	0	0	10.5	0	0	2	4	4
Luquan	1	15	2	67	169	23.4586	2	2	2	11	0	6	0	0	0	11.667	0	0	2	4	4
Luquan	1	11	2	30	150	13.3333	2	2	2	0	1	1	0	0	0	23.333	0	0	4	4	4
Luquan	2	10	2	25	140	12.7551	2	2	2	0	1	2	0	0	0	5.833	0	0	4	4	4
Luquan	1	10	2	31	135	17.0096	2	2	2	6	0	0	0	0	0	11.667	0	0	3	4	4
Luquan	2	13	2	42	160	16.4062	2	2	2	11	0	3	0	0	0	11.667	0	0	2	1	1
Luquan	2	17	2	44	157	17.8506	2	2	2	6	0	0	0	20	0.454545	14	0	0	3	4	4
Luquan	2	14	2	53	160	20.7031	2	2	2	11	0	9	0	0	0	23.333	0	0	3	4	4
Luquan	2	14	2	43	149	19.3685	2	2	2	2	0	0	0	0	0	35	0	0	2	4	4
Luquan	2	44	3	68	165	24.977	1	2	2	9	0	0	0	0	0	0	0	0	2	4	4
Luquan	2	42	3	66	150	29.3333	1	2	2	0	0	0	0	0	0	11.667	0	0	2	4	4
Luquan	2	25	3	40	148	18.2615	1	2	2	1	0	5	0	40	1	0	0	0	3	2	1
Luquan	1	33	3	80	160	31.25	1	2	2	2	0	0	0	20	0.25	7	0	0	3	1	1
Luquan	1	43	3	55	163	20.7008	1	2	2	30	0	0	0	0	0	0	0	0	2	4	4
Luquan	2	26	3	50	160	19.5312	1	2	2	4	0	0	0	0	0	11.667	0	0	2	4	4
Luquan	1	80	4	71	175	23.1837	1	2	2	11	0	4	0	0	0	23.333	0	0	2	4	4
Luquan	2	79	4	50	160	19.5312	1	2	2	9	0	0	0	0	0	11.667	0	0	4	4	4
Luquan	1	70	4	58	150	25.7778	1	2	2	4	0	0	0	80	1.37931	0	0	0	2	1	1
Luquan	2	62	4	54	160	21.0938	1	2	2	30	0	5	0	0	0	23.333	0	0	2	4	4
Luquan	2	61	4	66	162	25.1486	1	2	2	0	0	0	0	40	0.606061	11.667	0	0	2	4	1
Luquan	2	66	4	53	156	21.7784	1	2	2	0	0	0	0	0	0	11.667	0	0	4	4	4
Luquan	2	74	4	47	155	19.563	1	2	2	1	0	0	0	20	0.425532	11.667	0	0	2	1	1
Luquan	2	64	4	45	156	18.4911	1	2	2	30	0	0	0	0	0	11.667	0	0	4	4	4
Luquan	2	66	4	52	165	19.1001	1	2	2	13	0	0	2	0	0	23.333	0	0	2	4	4
Luquan	2	66	4	53	156	21.7784	1	2	2	13	0	0	2	0	0	11.667	0	0	4	4	4
Luquan	1	71	4	86	180	26.5432	1	2	2	30	0	0	0	260	3.02326	0	0	0	2	1	1
Luquan	1	7	1	27	130	15.9763	2	2	2	13	0	0	0	0	0	0	0	0	4	4	4
Luquan	1	8	1	19	120	13.1944	2	2	2	30	4	0	0	40	2.10526	0	50	0	2	4	4
Luquan	1	8	1	25	125	16	2	2	2	1	0	0	0	20	0.8	0	0	0	4	1	1
Luquan	1	3	1	15	85	20.7612	2	2	2	13	5	1	0	0	0	0	0	0	2	4	4
Luquan	2	7	1	29	130	17.1598	2	2	2	4	0	0	0	0	0	0	0	0	2	4	4
Luquan	2	5	1	17	110	14.0496	2	2	2	5	0	0	0	0	0	0	0	0	2	4	4
Luquan	2	9	1	22	130	13.0178	2	2	2	13	0	0	0	0	0	0	0	0	2	4	4
Luquan	2	7	1	19	125	12.16	2	2	2	0	0	2	0	0	0	0	0	0	4	4	4
Luquan	2	3	1	13	90	16.0494	2	2	2	4	0	0	0	0	0	0	0	0	3	4	4
Luquan	2	9	1	25	130	14.7929	2	2	2	5	0	0	0	0	0	0	0	0	2	4	4
Luquan	1	14	2	54	169	18.9069	2	2	2	4	0	0	0	40	0.740741	0	0	0	2	3	1
Luquan	1	12	2	35	140	17.8571	2	2	2	0	0	0	0	20	0.571429	0	0	0	2	2	1
Luquan	1	15	2	50	170	17.301	2	2	2	9	0	0	0	0	0	0	0	0	2	4	4
Luquan	1	16	2	60	175	19.5918	2	2	2	3	0	0	0	0	0	0	0	0	3	4	4
Luquan	1	17	2	58	169	20.3074	2	2	2	15	0	0	0	0	0	0	0	0	2	4	4
Luquan	2	11	2	32	141	16.0958	2	2	2	0	2	0	0	43.333	1.35416	0	0	0	2	4	1
Luquan	2	11	2	27	136	14.5978	2	2	2	13	0	0	0	33.333	1.23456	0	0	0	4	3	1
Luquan	2	15	2	51	153	21.7865	2	2	2	9	0	0	1	60	1.17647	0	0	0	4	1	1
Luquan	2	12	2	45	150	20	2	2	2	30	0	0	4	0	0	0	0	0	3	4	4
Luquan	2	10	2	29	145	13.7931	2	2	2	0	0	0	1	10	0.344828	0	0	0	3	1	1
Luquan	1	40	3	64	170	22.1453	1	2	2	0	0	0	0	0	0	0	0	0	2	4	4
Luquan	1	30	3	65	172	21.9713	1	2	2	15	4	0	0	0	0	0	0	0	4	4	4
Luquan	1	38	3	59	155	24.5578	1	2	2	3	0	0	0	60	1.01695	0	0	0	2	1	1
Luquan	1	57	3	70	170	24.2215	1	2	2	1	0	0	0	0	0	0	0	0	2	4	4
Luquan	1	58	3	62	170	21.4533	1	2	2	0	0	0	0	0	0	0	0	0	2	4	4
Luquan	2	48	3	64	160	25	1	2	2	1	0	0	2	0	0	0	0	0	4	4	4
Luquan	2	54	3	50	162	19.052	1	2	2	2	0	0	0	60	1.2	0	0	0	2	1	1
Luquan	2	46	3	64	165	23.5078	1	2	2	9	0	4	0	20	0.3125	0	0	0	3	3	1
Luquan	2	57	3	58	152	25.1039	1	2	2	1	0	0	0	20	0.344828	0	0	0	2	3	1
Luquan	2	30	3	42	148	19.1746	1	2	2	4	0	0	0	60	1.42857	0	0	23.333	3	1	1
Luquan	2	53	3	60	156	24.6548	1	2	2	9	0	0	0	0	0	0	0	0	2	4	4
Luquan	2	63	4	62	157	25.1532	1	2	2	13	0	0	0	60	0.967742	0	0	0	2	1	1
Luquan	2	8	1	31	140	15.8163	2	2	2	21	0	0	0	0	0	0	0	0	4	4	4
Luquan	2	5	1	18	120	12.5	2	2	2	30	0	0	0	20	1.11111	0	0	0	2	1	1
Luquan	2	2	1	13	90	16.0494	2	2	2	30	0	0	0	0	0	0	0	0	2	4	4
Luquan	1	9	1	31	142	15.3739	2	2	2	13	0	1	0	0	0	0	0	0	4	4	4
Luquan	1	3	1	14	95	15.5125	2	2	2	11	0	1	1	40	2.85714	0	0	0	3	1	1
Luquan	1	3	1	16	95	17.7285	2	2	2	13	0	0	2	0	0	0	0	0	4	4	4
Luquan	1	3	1	14	90	17.284	2	2	2	0	0	0	0	0	0	0	0	0	3	4	4
Luquan	1	3	1	14.5	96	15.7335	2	2	2	6	0	0	0	0	0	0	0	0	2	4	4
Luquan	1	7	1	23	128	14.0381	2	2	2	9	0	1	0	0	0	0	0	0	2	4	4
Luquan	2	57	3	61	160	23.8281	1	2	2	11	0	0	0	0	0	0	0	0	3	4	4
Luquan	2	67	4	54	157	21.9076	1	2	2	11	0	0	0	0	0	0	0	0	2	4	4
Luquan	2	78	4	53	158	21.2306	1	2	2	4	0	0	0	0	0	0	0	0	4	4	4
Luquan	1	68	4	60	158	24.0346	1	2	2	6	0	0	1	10	0.166667	0	0	0	2	3	1
Luquan	1	65	4	54	172	18.2531	1	2	2	30	0	2	0	0	0	0	0	0	4	4	4
Luquan	1	0.9	1	9.5	75	16.8889	2	2	2	4	1	0	1	20	2.10526	0	0	0	1	1	2
Luquan	1	4	1	16	110	13.2231	2	2	2	30	30	16	4	30	1.875	0	0	0	1	1	2
Luquan	1	15	2	44	160	17.1875	2	2	2	3	0	0	1	50	1.13636	11.667	0	0	1	4	4
Luquan	1	22	2	60	160	23.4375	2	2	2	2	0	0	0	0	0	0	0	0	4	4	4
Luquan	1	12	2	50	167	17.9282	2	2	2	30	0	0	0	0	0	0	0	0	5	4	4
Luquan	1	16	2	66	175	21.551	2	2	2	17	0	0	0	0	0	0	0	0	1	4	4
Luquan	1	14	2	85	173	28.4005	2	2	2	15	0	0	0	0	0	0	0	0	1	4	4
Luquan	1	37	3	62	172	20.9573	1	2	2	30	0	0	0	0	0	11.667	0	0	5	4	4
Luquan	1	52	3	75	170	25.9516	1	2	2	0	0	0	0	0	0	0	0	0	5	4	4
Luquan	1	42	3	65	170	22.4913	1	2	2	6	0	0	0	0	0	0	0	0	4	4	4
Luquan	1	34	3	60	175	19.5918	1	2	2	15	0	0	0	0	0	0	0	0	4	4	4
Luquan	1	50	3	77	170	26.6436	1	2	2	19	0	0	0	20	0.25974	0	0	0	5	1	2
Luquan	1	34	3	75	175	24.4898	1	2	2	0	0	0	0	0	0	0	0	0	5	4	4
Luquan	1	66	4	72	170	24.9135	1	2	2	15	0	0	0	0	0	0	0	0	5	4	4
Luquan	1	65	4	62	175	20.2449	1	2	2	4	0	0	0	60	0.967742	0	0	0	1	1	1
Luquan	2	8	1	24	131	13.9852	2	2	2	3	0	0	0	20	0.833333	0	0	0	1	1	2
Luquan	2	8	1	22	125	14.08	2	2	2	3	0	0	0	40	1.81818	35	0	0	2	1	1
Luquan	2	1	1	10	82	14.8721	2	2	2	0	0	0	0	120	12	0	0	0	1	1	1
Luquan	2	13	2	51.5	145	24.4946	2	2	2	0	0	0	0	40	0.776699	0	0	0	2	2	1
Luquan	2	16	2	57	172	19.2672	2	2	2	30	0	0	0	0	0	0	3.333	0	2	4	4
Luquan	2	22	2	48	160	18.75	1	2	2	2	0	0	0	80	1.66667	0	0	0	1	1	2
Luquan	2	31	3	60	167	21.5139	1	2	1	11	0	0	0	20	0.333333	0	0	0	2	1	3
Luquan	2	40	3	65	160	25.3906	1	2	2	2	0	0	0	0	0	11.667	0	0	5	4	4
Luquan	2	64	4	59	156	24.2439	1	2	2	6	0	0	0	0	0	0	0	0	5	4	4
Luquan	2	67	4	60	158	24.0346	1	2	2	4	0	0	0	0	0	11.667	0	0	1	4	4
Luquan	2	67	4	51.5	150	22.8889	1	2	2	2	0	0	0	30	0.582524	0	0	0	2	4	2
Luquan	1	67	4	62	172	20.9573	1	2	2	15	0	0	0	40	0.645161	0	0	0	2	2	2
Luquan	2	65	4	56	168	19.8413	1	2	2	15	0	0	0	0	0	0	0	0	3	4	4
Luquan	2	72	4	42	155	17.4818	1	2	2	15	0	0	0	0	0	0	0	0	4	4	4
Luquan	1	72	4	54	162	20.5761	1	2	2	0	0	0	0	120	2.22222	0	0	0	2	1	1
Luquan	1	75	4	63	168	22.3214	1	2	2	0	0	0	0	0	0	23.333	0	0	3	4	4
Luquan	1	70	4	60	160	23.4375	1	2	2	2	0	0	0	16.667	0.277783	0	0	0	2	1	3
Luquan	1	70	4	90	178	28.4055	1	2	2	2	0	0	0	0	0	23.333	0	0	4	4	4
Luquan	1	73	4	60	160	23.4375	1	2	2	30	0	0	0	0	0	0	0	0	4	4	4
Luquan	2	70	4	60	162	22.8624	1	2	2	2	0	0	0	100	1.66667	0	0	0	2	1	1
Luquan	1	8	1	25	136	13.5164	2	2	2	0	0	0	0	0	0	0	0	0	2	4	4
Luquan	1	9	1	37	130	21.8935	2	2	2	9	0	0	0	50	1.35135	0	0	0	3	1	1
Luquan	2	68	4	50	162	19.052	1	2	2	4	0	0	0	0	0	23.333	0	0	2	4	4
Luquan	1	3	1	16	99	16.3249	2	2	2	30	0	4	0	0	0	0	0	0	5	4	4
Luquan	2	65	4	55	153	23.4952	1	2	2	15	0	0	0	50	0.909091	0	0	0	3	2	1
Luquan	1	2	1	10.2	86	13.7912	2	2	2	3	0	0	0	20	1.96078	0	0	0	2	1	1
Luquan	1	62	4	65	168	23.03	1	2	2	3	2	0	0	40	0.615385	0	0	0	2	1	1
Luquan	2	67	4	48.5	156	19.9293	1	2	2	3	0	0	0	0	0	0	0	0	5	4	4
Luquan	2	9	1	38	130	22.4852	2	2	2	3	0	0	0	40	1.05263	0	0	0	2	2	1
Luquan	1	22	2	62	168	21.9671	2	2	2	4	4	0	0	0	0	0	0	0	4	4	4
Luquan	2	16	2	49	160	19.1406	2	2	2	17	0	0	0	20	0.408163	0	0	0	4	1	1
Luquan	2	16	2	40	158	16.0231	2	2	2	0	0	0	3	20	0.5	0	0	0	3	1	1
Luquan	2	26	3	49	153	20.9321	2	2	2	14	0	5	0	23.667	0.483	14	0	0	3	1	4
Luquan	2	5	1	35	120	24.3056	2	2	2	17	0	0	0	0	0	0	0	0	5	4	4
Luquan	2	35	3	58	162	22.1003	1	2	2	3	0	0	0	130	2.24138	0	0	0	2	4	4
Luquan	1	53	3	75	168	26.5731	1	2	2	2	0	0	0	0	0	0	0	0	4	4	4
Luquan	2	44	3	50	155	20.8117	1	2	2	16	2	2	1	0	0	0	0	0	4	4	4
Luquan	1	14	2	65	178	20.5151	2	2	2	5	0	0	0	0	0	0	0	0	4	4	4
Luquan	1	13	2	60	165	22.0386	2	2	2	16	0	0	0	0	0	0	0	0	3	4	4
Luquan	1	17	2	62	175	20.2449	2	2	2	7	0	0	0	0	0	0	0	0	3	4	4
Luquan	1	23	2	70	170	24.2215	2	2	2	5	0	3	1	0	0	0	0	0	4	4	4
Luquan	1	25	3	52	170	17.9931	1	2	2	0	0	0	0	70	1.34615	0	0	0	2	4	1
Luquan	2	50	3	63	165	23.1405	1	2	2	17	0	0	0	0	0	0	0	0	4	4	4
Luquan	1	6	1	25	115	18.9036	2	2	2	4	1	1	0	20	0.8	0	0	0	2	1	1
Luquan	1	23	2	55	165	20.202	2	2	2	4	0	0	0	0	0	0	0	0	5	4	4
Luquan	1	16	2	70	165	25.7117	2	2	2	0	0	0	0	0	0	0	0	0	5	4	4
Luquan	2	30	3	48	156	19.7239	1	2	2	3	0	3	0	18.933	0.394437	0	0	0	4	3	4
Luquan	1	28	3	65	172	21.9713	1	2	2	11	1	0	4	0	0	0	0	0	4	4	4
Luquan	1	1	1	10.5	68	22.7076	2	2	2	0	0	4	0	30	2.85714	0	0	0	2	2	1
Luquan	2	30	3	50	158	20.0288	1	2	2	2	0	1	0	0	0	0	0	0	3	4	4
Luquan	2	52	3	62	158	24.8358	1	2	2	0	0	0	0	42.6	0.687097	0	0	0	5	1	4
Luquan	1	18	2	110	165	40.404	2	2	2	6	0	1	0	0	0	0	0	0	2	4	4
Luquan	1	13	2	35	120	24.3056	2	2	2	6	0	0	0	0	0	0	0	0	3	4	4
Luquan	1	15	2	46	169	16.1059	2	2	2	3	0	1	0	60	1.30435	0	0	0	2	1	1
Luquan	2	38	3	62	163	23.3355	1	2	2	4	0	0	0	0	0	0	0	0	2	4	4
Luquan	1	17	2	80	172	27.0416	2	2	2	30	1	0	0	0	0	0	0	0	4	4	4
Luquan	2	62	4	50	156	20.5457	1	2	2	30	1	1	1	0	0	0	0	0	4	4	4
Luquan	1	63	4	70	168	24.8016	1	2	2	30	1	1	0	40	0.571429	0	0	0	4	1	1
Luquan	2	65	4	61	152	26.4024	1	2	2	4	1	1	1	20	0.327869	0	0	0	2	2	2
Luquan	2	40	3	40	156	16.4366	1	2	2	3	0	0	0	16.667	0.416675	0	0	0	4	2	2
Luquan	2	28	3	57	165	20.9366	1	2	1	4	0	0	1	56.667	0.994158	0	0	0	2	4	4
Luquan	2	52	3	62	155	25.8065	1	2	2	21	0	0	0	0	0	0	0	0	3	4	4
Luquan	2	26	3	52	162	19.8141	1	2	1	8	0	2	0	0	0	0	0	0	3	4	4
Luquan	2	55	3	54	158	21.6311	1	2	2	11	0	4	0	20	0.37037	0	0	0	2	3	2
Luquan	2	40	3	61	158	24.4352	1	2	2	21	0	11	0	20	0.327869	0	0	0	1	2	2
Luquan	2	50	3	48	169	16.8061	1	2	2	6	0	0	0	0	0	0	0	0	4	4	4
Luquan	2	39	3	62	165	22.7732	1	2	2	5	0	0	1	0	0	0	0	0	3	4	4
Luquan	1	53	3	72	173	24.0569	1	2	2	30	0	0	0	16.667	0.231486	0	0	0	4	2	3
Luquan	1	29	3	69	175	22.5306	1	2	2	5	0	1	3	16.667	0.241551	0	0	0	3	2	3
Luquan	1	35	3	59	168	20.9042	1	2	2	4	0	0	1	40	0.677966	0	0	0	3	2	2
Luquan	1	26	3	65	173	21.7181	1	2	2	30	1	0	0	0	0	0	0	0	3	4	4
Luquan	1	37	3	65	173	21.7181	1	2	2	0	0	0	0	0	0	0	0	0	4	4	4
Luquan	1	58	3	70	168	24.8016	1	2	2	1	0	1	0	20	0.285714	0	0	0	2	3	2
Luquan	1	43	3	61	163	22.9591	1	2	2	4	1	0	0	0	0	0	0	0	4	4	4
Luquan	1	40	3	75	165	27.5482	1	2	2	13	1	1	0	6.667	0.0888933	0	0	0	2	2	2
Luquan	1	40	3	63	170	21.7993	1	2	2	1	1	0	0	0	0	0	0	0	4	4	4
Luquan	1	20	2	62	180	19.1358	2	2	2	5	3	0	0	0	0	0	0	0	3	4	4
Luquan	1	11	2	30	140	15.3061	2	2	2	30	0	1	0	0	0	38.333	0	0	1	4	4
Luquan	1	16	2	51	160	19.9219	2	2	2	4	0	0	2	0	0	0	0	0	5	4	4
Luquan	1	16	2	70	174	23.1206	2	2	2	1	0	0	0	0	0	0	0	0	3	4	4
Luquan	1	20	2	50	158	20.0288	2	2	2	13	0	0	0	0	0	0	0	0	3	4	4
Luquan	1	21	2	70	178	22.0932	2	2	2	11	0	4	0	0	0	0	0	0	3	4	4
Luquan	2	13	2	42	165	15.427	2	2	2	30	0	1	0	0	0	0	0	0	3	4	4
Luquan	2	18	2	56	163	21.0772	2	2	2	0	1	0	0	26.667	0.476196	0	0	0	2	2	2
Luquan	2	20	2	62	160	24.2188	2	2	2	0	0	0	0	23.333	0.376339	0	0	0	4	3	2
Luquan	2	13	2	50	165	18.3655	2	2	2	2	0	1	0	0	0	0	0	0	2	4	4
Luquan	2	4	1	14	100	14	2	2	2	30	0	1	0	0	0	0	0	0	1	4	4
Luquan	2	4	1	15	110	12.3967	2	2	2	0	0	0	2	0	0	0	0	0	2	4	4
Luquan	1	2	1	12	90	14.8148	2	2	2	0	0	0	0	0	0	0	0	0	4	4	4
Luquan	1	6	1	19	130	11.2426	2	2	2	30	0	2	3	20	1.05263	0	0	0	3	2	2
Luquan	2	6	1	19	115	14.3667	2	2	2	9	0	0	2	0	0	0	0	0	4	4	4
Luquan	2	60	3	45	158	18.026	1	2	2	0	0	0	0	40	0.888889	0	0	0	2	2	2
Luquan	1	9	1	27	120	18.75	2	2	2	0	0	0	0	20	0.740741	0	0	0	2	1	2
Luquan	1	2	1	13	110	10.7438	2	2	2	3	0	0	0	0	0	0	0	0	3	4	4
Luquan	1	10	2	38	140	19.3878	2	2	2	30	0	0	0	0	0	0	0	0	4	4	4
Luquan	1	60	3	68	178	21.4619	1	2	2	0	0	0	0	70	1.02941	0	0	0	4	1	1
Luquan	1	65	4	60	160	23.4375	1	2	2	0	0	0	0	0	0	0	0	0	2	4	4
Luquan	2	72	4	45	155	18.7305	1	2	2	0	0	0	0	80	1.77778	0	0	0	2	4	4
Luquan	2	5	1	21	130	12.426	2	2	2	1	0	0	5	0	0	35	0	0	2	4	4
Luquan	2	8	1	20	110	16.5289	2	2	2	1	0	0	0	0	0	0	0	0	4	4	4
Luquan	2	8	1	33	130	19.5266	2	2	2	9	0	0	0	60	1.81818	0	0	0	2	2	1
Luquan	2	1	1	10	80	15.625	2	2	2	0	0	0	0	0	0	0	0	0	4	4	4
Luquan	2	9	1	35	140	17.8571	2	2	2	0	0	0	0	0	0	0	0	0	3	4	4
Luquan	2	44	3	42	150	18.6667	1	2	2	4	0	0	0	0	0	0	0	0	2	4	4
Luquan	2	43	3	52	160	20.3125	1	2	2	60	0	1	0	0	0	0	0	0	3	4	4
Luquan	2	55	3	45	150	20	1	2	2	1	0	1	0	0	0	0	0	0	4	4	4
Luquan	2	57	3	55.5	162	21.1477	1	2	2	0	0	0	0	0	0	0	0	0	4	4	4
Luquan	2	56	3	60	161	23.1473	1	2	2	30	0	2	0	49.467	0.82445	0	33.333	0	2	4	4
Luquan	2	37	3	53	156	21.7784	1	2	2	30	0	0	0	35.5	0.669811	0	0	0	4	1	4
Luquan	2	82	4	64	163	24.0882	1	2	2	30	0	4	0	0	0	0	0	0	4	4	4
Luquan	1	0.8	1	5	70	10.2041	2	2	2	0	0	0	0	30	6	0	0	0	2	2	1
Luquan	1	5	1	22	100	22	2	2	2	30	0	0	0	70	3.18182	0	0	0	2	4	1
Luquan	1	6	1	24	120	16.6667	2	2	2	0	0	0	0	69.467	2.89446	0	0	0	4	4	4
Anning	2	20	2	50	158	20.0288	2	2	2	0	0	0	0	0	0	0	0	0	4	4	4
Anning	2	19	2	70	157	28.3987	2	2	2	30	0	0	0	0	0	0	0	0	2	4	4
Anning	2	63	4	40	150	17.7778	1	2	2	4	1	1	0	0	0	0	0	0	4	4	4
Anning	2	67	4	67	163	25.2174	1	2	2	2	1	1	0	28.4	0.423881	0	0	0	2	4	4
Anning	2	38	3	47	150	20.8889	1	2	2	4	0	0	0	0	0	8.333	0	0	4	4	4
Anning	2	65	4	48	157	19.4734	1	2	2	4	0	0	0	0	0	0	0	0	4	4	4
Anning	2	53	3	80	160	31.25	1	2	2	4	0	0	0	82.6	1.0325	0	0	0	2	4	4
Anning	2	31	3	54	170	18.6851	1	2	2	4	1	0	0	9.467	0.175315	0	0	0	3	4	4
Anning	2	46	3	68	160	26.5625	1	2	2	30	9	30	0	0	0	0	0	0	5	4	4
Anning	2	49	3	65	158	26.0375	1	2	2	1	1	0	1	0	0	0	0	0	4	4	4
Anning	2	25	3	60	160	23.4375	1	2	2	4	0	0	0	0	0	0	0	0	5	4	4
Anning	2	48	3	49	150	21.7778	1	2	2	0	0	0	0	0	0	0	0	0	2	4	4
Anning	2	59	3	60	145	28.5375	1	2	2	9	0	0	0	0	0	0	0	0	4	4	4
Anning	2	16	2	43	154	18.1312	2	2	2	30	0	2	0	0	0	11.667	0	0	3	4	4
Anning	2	24	2	60	165	22.0386	1	2	2	30	0	0	0	0	0	0	0	0	5	4	4
Anning	2	10	2	30	140	15.3061	2	2	2	6	0	0	0	0	0	0	0	0	2	4	4
Anning	2	8	1	24.5	130	14.497	2	2	2	30	0	0	0	20	0.816327	11.667	0	0	2	2	3
Anning	2	22	2	40	155	16.6493	1	2	2	16	0	0	0	28.4	0.71	0	0	0	3	1	4
Anning	1	60	3	70	178	22.0932	1	2	2	2	0	0	0	20	0.285714	0	0	0	4	3	1
Anning	1	56	3	53	166	19.2336	1	2	2	8	0	0	0	40	0.754717	0	0	0	4	4	2
Anning	1	70	4	70	178	22.0932	1	2	2	5	1	0	0	56.8	0.811429	0	0	0	2	1	4
Anning	2	2	1	13	100	13	2	2	2	2	0	0	0	157.867	12.1436	0	0	0	1	4	4
Anning	1	26	3	52	164	19.3337	1	2	2	2	0	0	0	0	0	0	0	0	4	4	4
Anning	1	33	3	78	176	25.1808	1	2	2	13	0	0	1	0	0	0	0	0	4	4	4
Anning	1	15	2	46	157	18.662	2	2	2	8	0	2	0	14.2	0.308696	0	0	0	4	4	4
Anning	1	22	2	75	181	22.8931	2	2	2	30	0	30	0	0	0	0	0	0	5	4	4
Anning	1	0.8	1	10	90	12.3457	2	2	2	2	3	2	0	30	3	0	0	0	2	1	1
Anning	1	1	1	13	95	14.4044	2	2	2	16	0	0	0	0	0	0	0	0	5	4	4
Anning	1	0.9	1	9	75	16	2	2	2	16	0	0	0	69.467	7.71856	0	0	0	1	4	4
Anning	2	85	4	54	160	21.0938	1	2	2	0	1	3	0	0	0	0	0	0	5	4	4
Anning	2	81	4	53	160	20.7031	1	2	2	21	0	0	0	0	0	0	0	0	4	4	4
Anning	1	3	1	16	130	9.46746	2	2	2	0	0	0	0	29.467	1.84169	0	0	0	4	4	4
Anning	1	5	1	16	115	12.0983	2	2	2	3	0	0	0	21.3	1.33125	0	0	0	2	4	4
Anning	1	58	3	62	162	23.6244	1	2	2	60	4	0	2	56.8	0.916129	0	0	0	4	4	4
Anning	1	61	4	57	158	22.8329	1	2	2	1	0	0	0	40	0.701754	0	0	0	2	3	1
Anning	1	65	4	70	168	24.8016	1	2	2	8	3	1	2	0	0	0	0	0	5	4	4
Anning	2	63	4	63	151	27.6304	1	2	2	5	6	0	0	73.133	1.16084	0	0	0	2	4	4
Anning	1	47	3	62	158	24.8358	1	2	2	30	3	1	2	20	0.322581	0	0	0	2	2	1
Anning	1	52	3	70	172	23.6614	1	2	2	6	0	1	0	106.86	1.52657	0	33	0	2	4	4
Anning	1	53	3	68	165	24.977	1	2	2	1	0	0	0	20	0.294118	5.833	0	0	4	4	4
Anning	1	45	3	70	170	24.2215	1	2	2	3	6	0	0	0	0	0	0	75	3	4	4
Anning	1	20	2	47	169	16.456	2	2	2	21	1	0	0	0	0	0	0	0	4	4	4
Anning	1	22	2	64	183	19.1108	2	2	2	11	4	4	0	20	0.3125	0	0	0	3	2	1
Anning	2	7	1	21	128	12.8174	2	2	2	11	7	0	0	60	2.85714	0	0	0	1	4	3
Anning	1	1	1	11	85	15.2249	2	2	2	3	0	0	0	60	5.45455	0	0	0	1	4	3
Anning	1	70	4	60	155	24.974	1	2	2	15	0	0	0	0	0	0	0	0	4	4	4
Anning	1	12	2	37.8	147	17.4927	2	2	2	11	0	0	0	0	0	0	0	0	4	4	4
Anning	2	33	3	50	162	19.052	1	2	2	15	0	0	0	46.667	0.93334	0	0	0	2	4	2
Anning	1	27	3	60	174	19.8177	2	2	2	30	0	0	0	0	0	0	0	0	4	4	4
Anning	1	41	3	65	180	20.0617	1	2	2	30	0	0	0	40	0.615385	0	0	0	3	1	3
Anning	1	44	3	60	173	20.0474	1	2	2	2	0	0	0	0	0	0	0	0	3	4	4
Anning	1	43	3	80	168	28.3447	1	2	2	3	0	0	0	0	0	0	0	0	4	4	4
Anning	1	38	3	70	172	23.6614	1	2	2	4	0	0	0	40	0.571429	0	0	0	3	4	2
Anning	1	19	2	70	185	20.4529	2	2	2	19	0	0	0	0	0	0	0	0	3	4	4
Anning	2	17	2	54	154	22.7694	2	2	2	19	0	0	0	20	0.37037	0	0	0	3	2	1
Anning	2	22	2	53	164	19.7055	2	2	2	30	0	0	0	0	0	0	0	0	3	4	4
Anning	2	12	2	44	146	20.6418	2	2	2	19	0	0	0	0	0	0	0	0	4	4	4
Anning	1	7	1	24	120	16.6667	2	2	2	6	0	0	0	40	1.66667	0	0	0	2	4	2
Anning	1	3	1	14	100	14	2	2	2	13	0	0	0	20	1.42857	0	0	0	2	4	2
Anning	1	6	1	25	120	17.3611	2	2	2	6	0	0	0	0	0	0	0	0	2	4	4
Anning	2	8	1	30	125	19.2	2	2	2	6	0	0	0	60	2	0	0	0	2	4	4
Anning	2	4	1	13	98	13.536	2	2	2	30	0	0	0	0	0	0	0	0	2	4	4
Anning	2	64	4	47	159	18.591	1	2	2	30	0	0	0	20	0.425532	0	0	0	3	1	4
Anning	2	72	4	75	170	25.9516	1	2	2	15	0	0	0	100	1.33333	0	0	0	1	1	1
Anning	2	28	3	56	163	21.0772	2	2	2	11	0	0	0	120	2.14286	0	0	0	2	1	1
Anning	2	41	3	70	162	26.6728	1	2	2	11	0	0	0	0	0	0	0	0	3	4	4
Anning	2	57	3	65	150	28.8889	1	2	2	4	0	0	0	0	0	0	0	0	5	4	4
Anning	2	58	3	53	165	19.4674	1	2	2	6	0	0	0	55	1.03774	0	0	0	2	4	4
Anning	1	63	4	60	158	24.0346	1	2	2	4	0	0	0	20	0.333333	0	0	0	4	1	1
Anning	1	78	4	55	168	19.487	1	2	2	4	0	0	0	60	1.09091	0	0	0	1	4	4
Anning	1	62	4	60	163	22.5827	1	2	2	4	0	0	0	20	0.333333	0	0	0	4	1	2
Anning	1	65	4	72	175	23.5102	1	2	2	0	0	0	0	60	0.833333	0	0	0	2	1	1
Anning	2	65	4	65	158	26.0375	1	2	2	11	0	0	0	53.333	0.820508	0	0	0	1	4	4
Anning	2	67	4	58	158	23.2335	1	2	2	4	0	0	0	33.333	0.574707	0	0	0	2	3	2
Anning	2	62	4	54	157	21.9076	1	2	2	30	0	0	0	0	0	0	0	0	4	4	4
Anning	1	80	4	53	165	19.4674	1	2	2	6	0	0	0	20	0.377358	0	0	0	2	1	1
Anning	1	62	4	65	170	22.4913	1	2	2	1	0	0	0	40	0.615385	0	0	0	2	1	1
Anning	1	18	2	82	175	26.7755	2	2	2	30	0	2	0	0	0	0	0	0	2	4	4
Anning	2	70	4	54	165	19.8347	1	2	2	30	0	2	0	60	1.11111	0	0	0	2	1	1
Anning	1	76	4	62	163	23.3355	1	2	2	11	2	1	2	60	0.967742	0	0	0	2	1	1
Anning	2	19	2	53	162	20.1951	2	2	2	4	0	0	0	0	0	0	0	0	4	4	4
Anning	1	21	2	58	170	20.0692	2	2	2	0	0	0	0	0	0	0	0	0	3	4	4
Anning	2	23	2	53	164	19.7055	2	2	2	0	0	0	0	20	0.377358	0	0	0	3	3	1
Anning	1	80	4	68	168	24.093	1	2	2	0	0	0	0	40	0.588235	0	0	0	2	4	4
Anning	2	78	4	55	158	22.0317	1	2	2	0	0	0	0	40	0.727273	0	0	0	2	4	4
Anning	2	76	4	63	162	24.0055	1	2	2	30	0	0	0	120	1.90476	0	0	0	1	1	1
Anning	2	16	2	52	169	18.2066	2	2	2	6	0	0	0	20	0.384615	0	0	0	3	3	1
Anning	2	38	3	49	153	20.9321	1	2	2	0	0	0	0	20	0.408163	0	0	0	3	2	2
Anning	1	70	4	65	175	21.2245	1	2	2	4	4	0	0	270	4.15385	0	0	0	2	4	2
Anning	2	3	1	14	91	16.9062	2	2	2	4	0	0	0	10	0.714286	0	0	0	3	3	2
Anning	1	8	1	28	117	20.4544	2	2	2	30	0	0	0	30	1.07143	0	0	0	3	2	2
Anning	2	52	3	75	163	28.2284	1	2	2	11	0	0	0	60	0.8	0	0	0	2	1	1
Anning	2	27	3	55	165	20.202	2	2	2	30	0	0	0	60	1.09091	0	0	0	2	1	1
Anning	2	72	4	50	156	20.5457	1	2	2	30	0	0	0	20	0.4	0	0	0	2	1	1
Anning	2	17	2	50	163	18.8189	2	2	2	6	0	0	0	40	0.8	0	0	0	3	2	2
Anning	1	45	3	70	175	22.8571	1	2	2	9	2	0	2	0	0	0	0	0	3	4	4
Anning	2	4	1	17	101	16.665	2	2	2	6	0	0	1	23.667	1.39218	0	0	0	4	1	4
Anning	2	45	3	62	158	24.8358	1	2	2	30	0	0	0	0	0	0	0	0	3	4	4
Anning	1	21	2	47	161	18.132	2	2	2	30	0	4	0	0	0	0	20	0	4	4	4
Anning	1	20	2	80	178	25.2493	2	2	2	30	0	0	0	0	0	0	0	0	4	4	4
Anning	2	14	2	54	160	21.0938	2	2	2	1	0	0	0	0	0	0	0	0	4	4	4
Anning	1	9	1	55	130	32.5444	2	2	2	13	0	0	0	0	0	23.333	0	0	2	4	4
Anning	2	11	2	28	139	14.492	2	2	2	9	0	0	0	0	0	0	0	0	4	4	4
Anning	1	63	4	65	175	21.2245	1	2	2	4	0	0	0	0	0	0	0	0	3	4	4
Anning	2	60	3	58	155	24.1415	1	2	2	9	0	0	0	60	1.03448	0	0	0	2	1	1
Anning	2	45	3	50	150	22.2222	1	2	2	13	0	0	0	40	0.8	0	0	0	1	1	1
Anning	2	68	4	55	150	24.4444	1	2	2	0	0	0	2	0	0	0	0	0	3	4	4
Anning	2	2	1	11	100	11	2	2	2	2	0	0	0	60	5.45455	0	0	0	2	2	4
Anning	2	39	3	52	158	20.83	1	2	2	9	0	0	0	60	1.15385	0	0	0	2	4	4
Anning	1	8	1	30	130	17.7515	2	2	2	4	0	0	0	0	0	0	0	0	1	4	4
Anning	2	9	1	28	140	14.2857	2	2	2	13	2	0	0	16.667	0.59525	0	0	0	4	4	4
Anning	2	20	2	42	155	17.4818	2	2	2	5	2	9	0	0	0	0	0	0	4	4	4
Anning	2	20	2	53	158	21.2306	2	2	2	13	0	0	0	0	0	0	0	0	4	4	4
Anning	1	50	3	60	160	23.4375	1	2	2	13	0	0	0	0	0	0	0	0	5	4	4
Anning	1	32	3	68	170	23.5294	1	2	2	0	0	0	1	0	0	0	0	0	4	4	4
Anning	2	52	3	51	157	20.6905	1	2	2	6	0	0	0	60	1.17647	0	0	0	2	1	1
Anning	2	18	2	94	160	36.7188	2	2	2	6	0	6	0	20	0.212766	0	0	0	4	2	1
Anning	1	21	2	60	175	19.5918	2	2	2	11	0	1	0	0	0	0	0	0	4	4	4
Anning	1	73	4	62	160	24.2188	1	2	2	0	0	0	0	60	0.967742	0	0	0	2	4	1
Anning	1	63	4	72	172	24.3375	1	2	2	30	0	0	0	0	0	0	0	0	2	4	4
Anning	1	68	4	60	165	22.0386	1	2	2	4	0	0	0	20	0.333333	0	0	0	2	1	1
Anning	2	62	4	56	157	22.719	1	2	2	13	0	0	0	40	0.714286	0	0	0	2	2	2
Anning	1	2	1	14	85	19.3772	2	2	2	0	0	0	0	120	8.57143	0	0	0	1	2	3
Anning	2	12	2	53	163	19.9481	2	2	2	0	0	0	0	60	1.13208	0	0	0	2	1	1
Anning	2	42	3	50	158	20.0288	1	2	2	30	0	0	0	0	0	0	0	0	4	4	4
Anning	2	13	2	42	155	17.4818	2	2	2	11	0	0	0	68.4	1.62857	23.333	0	75	2	4	4
Anning	1	17	2	70	170	24.2215	2	2	2	0	0	0	0	20	0.285714	0	0	0	4	2	2
Anning	1	16	2	58	170	20.0692	2	2	2	0	0	0	0	80	1.37931	0	0	0	4	4	4
Anning	1	22	2	69	160	26.9531	2	2	2	0	0	1	0	60	0.869565	0	0	0	1	1	1
Anning	1	44	3	70	172	23.6614	1	2	2	11	3	0	0	80	1.14286	0	0	0	2	4	4
Anning	1	50	3	75	168	26.5731	1	2	2	30	0	0	1	0	0	0	0	0	5	4	4
Anning	2	3	1	12	90	14.8148	2	2	2	30	0	0	0	48.4	4.03333	0	0	0	2	4	4
Anning	2	7	1	24	122	16.1247	2	2	2	11	0	0	0	0	0	0	0	0	2	4	4
Anning	1	5	1	19	117	13.8798	2	2	2	11	4	0	3	0	0	0	0	0	2	4	4
Anning	1	3	1	12	95	13.2964	2	2	2	60	1	0	0	0	0	0	0	0	2	4	4
Anning	1	8	1	22	120	15.2778	2	2	2	30	0	1	0	0	0	0	0	0	2	4	4
Anning	2	14	2	48	145	22.83	2	2	2	60	1	0	0	0	0	23.333	0	0	4	4	4
Anning	2	21	2	43	165	15.7943	2	2	2	4	0	0	0	0	0	0	0	0	2	4	4
Anning	2	11	2	28	140	14.2857	2	2	2	9	0	0	0	40	1.42857	0	0	0	2	4	1
Anning	2	21	2	49	155	20.3954	2	2	2	9	0	0	0	20	0.408163	0	0	0	3	2	1
Anning	2	12	2	36	158	14.4208	2	2	2	4	0	0	0	20	0.555556	0	0	0	4	1	1
Anning	2	10	2	30	149	13.5129	2	2	2	9	0	6	0	0	0	23.333	0	0	4	4	4
Anning	2	19	2	56	162	21.3382	2	2	2	13	0	0	0	0	0	0	0	0	2	4	4
Anning	2	22	2	53	166	19.2336	2	2	2	30	0	0	0	20	0.377358	0	0	0	3	2	1
Anning	2	23	2	68	158	27.2392	2	2	2	21	0	1	0	0	0	0	0	0	3	4	4
Anning	1	15	2	73	170	25.2595	2	2	2	17	0	0	0	0	0	0	0	0	4	4	4
Anning	1	13	2	45	156	18.4911	2	2	2	17	3	0	0	0	0	0	0	0	3	4	4
Anning	1	19	2	62	174	20.4783	2	2	2	30	2	13	11	40	0.645161	0	0	0	2	3	1
Anning	1	18	2	55	172	18.5911	2	2	2	0	0	2	0	0	0	0	0	0	4	4	4
Anning	2	58	3	56	160	21.875	1	2	2	30	3	3	2	60	1.07143	0	0	0	2	1	1
Anning	2	31	3	55	160	21.4844	1	2	1	9	0	0	0	111	2.01818	0	0	0	3	4	4
Anning	2	56	3	58	158	23.2335	1	2	2	4	2	0	0	0	0	0	0	0	2	4	4
Anning	2	41	3	50	148	22.8269	1	2	2	30	0	0	0	0	0	0	0	0	4	4	4
Anning	2	53	3	73	157	29.6158	1	2	2	13	1	0	0	0	0	0	0	0	2	4	4
Anning	1	48	3	70	169	24.5089	1	2	2	9	0	0	0	60	0.857143	0	0	0	2	1	1
Anning	1	56	3	71	170	24.5675	1	2	2	0	0	1	0	40	0.56338	0	0	0	2	1	1
Anning	1	53	3	61	161	23.533	1	2	2	60	1	0	0	0	0	0	0	0	4	4	4
Anning	1	46	3	50	158	20.0288	1	2	2	9	1	0	0	0	0	0	0	0	4	4	4
Anning	1	28	3	78	176	25.1808	1	2	2	0	1	1	0	0	0	0	0	0	2	4	4
Anning	2	74	4	76	158	30.4438	1	2	2	2	4	0	0	16.667	0.219303	0	0	0	2	2	1
Anning	2	83	4	40	162	15.2416	1	2	2	30	1	0	0	70	1.75	0	0	0	3	4	1
Anning	2	66	4	58	155	24.1415	1	2	2	9	9	2	0	60	1.03448	0	0	0	2	3	1
Anning	2	68	4	70	160	27.3438	1	2	2	13	3	0	0	13.333	0.190471	0	0	0	2	2	1
Anning	1	76	4	55	168	19.487	1	2	2	1	0	1	0	20	0.363636	0	0	0	2	1	1
Anning	2	9	1	22	130	13.0178	2	2	2	30	0	0	0	120	5.45455	0	0	0	1	4	1
Anning	2	9	1	30	131	17.4815	2	2	2	2	0	0	1	83.667	2.7889	0	0	0	2	4	4
Anning	1	2	1	11.5	80	17.9688	2	2	2	30	0	0	0	120	10.4348	0	0	0	1	4	1
Anning	1	9	1	35	140	17.8571	2	2	2	1	0	0	0	0	0	23.333	0	0	2	4	4
Anning	1	7	1	20	120	13.8889	2	2	2	30	0	0	0	20	1	0	0	0	2	1	1
Anning	1	3	1	12	100	12	2	2	2	5	2	9	0	20	1.66667	0	0	0	2	2	1
Anning	1	9	1	50	145	23.7812	2	2	2	4	0	0	0	20	0.4	35	0	0	4	1	1
Anning	1	2	1	15	95	16.6205	2	2	2	3	1	1	0	63.667	4.24447	0	0	0	3	4	4
Anning	2	3	1	12	90	14.8148	2	2	2	30	0	0	3	40	3.33333	0	0	0	2	4	1
Anning	1	3	1	14	99	14.2843	2	2	2	30	0	0	0	90	6.42857	0	0	0	2	3	1
Anning	1	18	2	58	180	17.9012	2	2	2	4	0	0	0	40	0.689655	0	0	0	3	4	1
Anning	1	23	2	52	165	19.1001	2	2	2	30	1	1	0	40	0.769231	0	0	0	2	1	1
Anning	1	19	2	60	173	20.0474	2	2	2	4	2	1	0	23.667	0.39445	23.333	0	0	2	4	4
Anning	1	14	2	61	164	22.68	2	2	2	30	0	0	0	140	2.29508	163.33	0	0	2	4	1
Anning	2	20	2	52	165	19.1001	2	2	2	9	1	0	0	23.667	0.455135	0	0	0	4	2	4
Anning	2	12	2	42	156	17.2584	2	2	2	0	0	0	0	40	0.952381	0	0	0	2	4	1
Anning	2	17	2	41	158	16.4237	2	2	2	3	0	0	0	0	0	0	0	0	2	4	4
Anning	2	13	2	50	161	19.2894	2	2	2	9	0	0	0	0	0	23.333	0	0	4	4	4
Anning	1	48	3	67	170	23.1834	1	2	2	30	0	0	0	202	3.01493	0	0	0	2	4	4
Anning	1	48	3	65	170	22.4913	1	2	2	30	0	0	1	40	0.615385	0	0	0	3	4	1
Anning	1	35	3	53	160	20.7031	1	2	2	4	0	1	0	40	0.754717	0	0	0	2	4	1
Anning	1	55	3	55	145	26.1593	1	2	2	11	1	0	0	0	0	0	0	0	4	4	4
Anning	2	43	3	63	155	26.2227	1	2	2	30	0	0	0	60	0.952381	0	0	0	2	4	1
Anning	2	63	4	56	165	20.5693	1	2	2	3	1	0	0	60	1.07143	0	0	0	2	2	1
Anning	1	68	4	60	153	25.6312	1	2	2	11	0	0	1	47.333	0.788883	0	20	0	4	1	4
Anning	1	75	4	62	160	24.2188	1	2	2	4	0	4	0	0	0	23.333	0	76.667	4	4	4
Anning	2	72	4	60	156	24.6548	1	2	2	2	1	0	0	60	1	0	0	0	2	1	1
Anning	2	63	4	56	165	20.5693	1	2	2	30	0	0	0	20	0.357143	0	0	0	2	1	1
Anning	2	81	4	48	145	22.83	1	2	2	14	0	1	0	0	0	11.667	0	0	2	4	4
Anning	2	73	4	56	160	21.875	1	2	2	30	13	0	0	23.667	0.422625	5.833	0	0	4	1	4
Anning	2	79	4	67	161	25.8478	1	2	2	13	21	0	2	40	0.597015	0	0	0	2	4	1
Anning	1	7	1	20	100	20	2	2	2	30	1	4	0	0	0	0	0	0	4	4	4
Anning	1	3	1	15	99	15.3046	2	2	2	13	0	4	9	90	6	0	0	0	2	3	1
Anning	1	6	1	25	120	17.3611	2	2	2	19	4	0	3	0	0	0	0	0	4	4	4
Anning	1	20	2	57	172	19.2672	2	2	2	3	0	1	0	80	1.40351	0	0	0	2	4	1
Anning	1	11	2	30	140	15.3061	2	2	2	30	0	4	0	0	0	23.333	0	0	2	4	4
Anning	1	39	3	68	177	21.7051	1	2	2	9	1	1	0	0	0	0	0	0	4	4	4
Anning	1	77	4	75	168	26.5731	1	2	2	9	1	1	0	40	0.533333	0	0	0	2	3	1
Anning	1	74	4	70	163	26.3465	1	2	2	15	0	0	0	60	0.857143	0	0	0	2	1	1
Anning	1	72	4	78	160	30.4688	1	2	2	21	0	0	0	40	0.512821	0	0	0	2	1	1
Anning	2	46	3	58	150	25.7778	1	2	2	4	0	4	1	40	0.689655	0	0	0	2	1	1
Anning	2	56	3	70	155	29.1363	1	2	2	4	0	0	0	0	0	11.667	0	0	2	4	4
Anning	2	33	3	47	152	20.3428	1	2	2	3	0	0	0	23.667	0.503553	0	0	0	3	2	4
Anning	2	49	3	80	162	30.4832	1	2	2	15	1	17	2	60	0.75	0	0	0	2	1	1
Anning	2	27	3	52	164	19.3337	2	2	2	9	0	0	0	23.667	0.455135	0	0	0	3	1	1
Anning	2	59	3	50	160	19.5312	1	2	2	9	0	0	1	0	0	0	0	0	4	4	4
Anning	2	70	4	55	150	24.4444	1	2	2	2	1	0	1	0	0	0	0	0	4	4	4
Anning	2	76	4	36	150	16	1	2	2	13	1	0	0	0	0	0	0	0	4	4	4
Anning	2	24	2	60	158	24.0346	2	2	2	4	1	1	0	0	0	0	0	0	2	4	4
Anning	2	21	2	48	166	17.4191	2	2	2	9	9	4	9	6	0.125	0	0	0	2	2	4
Anning	2	18	2	47	160	18.3594	2	2	2	0	0	0	0	0	0	0	0	0	3	4	4
Anning	2	11	2	40	160	15.625	2	2	2	30	0	9	0	0	0	0	0	0	2	4	4
Anning	1	18	2	60	171	20.5191	2	2	2	13	0	9	4	20	0.333333	0	0	0	3	1	1
Anning	1	64	4	70	172	23.6614	1	2	2	9	0	0	0	0	0	0	0	0	4	4	4
Anning	1	60	3	65	170	22.4913	1	2	2	30	0	9	0	0	0	0	0	0	3	4	4
Anning	2	5	1	20	110	16.5289	2	2	2	2	0	0	0	20	1	0	0	0	2	1	1
Anning	1	63	4	63	176	20.3383	1	2	2	9	0	0	0	0	0	0	0	0	2	4	4
Anning	2	74	4	50	150	22.2222	1	2	2	30	0	0	0	60	1.2	0	0	0	2	1	1
Anning	2	87	4	43	160	16.7969	1	2	2	30	0	0	0	180	4.18605	0	0	0	2	4	4
Anning	2	64	4	60	159	23.7332	1	2	2	30	0	0	0	120	2	0	0	0	1	1	1
Anning	1	62	4	58	170	20.0692	1	2	2	11	0	0	0	120	2.06897	23.333	0	0	2	1	1
Anning	1	19	2	54	162	20.5761	2	2	2	21	0	0	0	60	1.11111	0	0	0	2	1	1
Anning	2	48	3	51	161	19.6752	1	2	2	13	0	0	0	63.667	1.24837	0	0	0	3	4	4
Anning	1	47	3	72	173	24.0569	1	2	2	11	0	0	0	60	0.833333	0	0	0	2	1	1
Anning	2	19	2	48	153	20.5049	2	2	2	13	0	0	0	35.5	0.739583	0	0	0	4	3	4
Anning	1	72	4	70	162	26.6728	1	2	2	30	0	0	0	70	1	0	0	0	1	1	1
Anning	2	10	2	25	156	10.2728	2	2	2	30	0	0	0	20	0.8	0	0	0	2	1	1
Anning	1	15	2	65	168	23.03	2	2	2	30	0	0	0	0	0	0	16.667	0	2	4	4
Anning	1	17	2	103	183	30.7564	2	2	2	30	0	0	0	24	0.23301	0	0	0	4	2	4
Anning	1	12	2	43	156	17.6693	2	2	2	6	0	0	0	35.5	0.825581	0	0	0	2	4	4
Anning	2	22	2	42	158	16.8242	2	2	2	19	0	0	0	0	0	0	0	0	2	4	4
Anning	1	25	3	60	172	20.2812	2	2	2	13	0	0	0	23.333	0.388883	0	0	0	4	1	1
Anning	1	21	2	58	163	21.83	2	2	2	30	0	0	0	0	0	0	0	0	4	4	4
Anning	1	21	2	110	192	29.8394	2	2	2	17	0	0	0	0	0	0	0	0	2	4	4
Anning	2	54	3	55	155	22.8928	1	2	2	15	0	0	0	33.333	0.606055	0	0	0	3	2	2
Anning	1	50	3	65	165	23.8751	1	2	2	11	0	0	0	33.333	0.512815	0	0	0	4	2	2
Anning	1	19	2	51	167	18.2868	2	2	2	6	0	0	0	33.333	0.653588	0	0	0	4	2	2
Anning	1	5	1	20	113	15.6629	2	2	2	6	0	0	0	71	3.55	0	0	0	1	1	4
Anning	1	55	3	76	172	25.6896	1	2	2	1	0	0	0	0	0	0	0	0	3	4	4
Anning	2	73	4	55	162	20.9572	1	2	2	2	0	0	0	0	0	0	0	0	2	4	4
Anning	1	67	4	63	165	23.1405	1	2	2	90	0	0	0	0	0	0	0	0	5	4	4
Anning	2	4	1	16	104	14.7929	2	2	2	60	0	0	0	83.667	5.22919	0	0	0	2	4	4
Anning	2	9	1	26	141	13.0778	2	2	2	30	0	0	0	50.333	1.93588	0	0	0	2	4	4
Anning	1	74	4	70	160	27.3438	2	2	2	6	0	0	0	20	0.285714	0	0	0	4	1	1
Anning	1	3	1	16	98	16.6597	2	2	2	4	0	0	0	166.5	10.4062	0	0	0	3	4	4
Anning	2	29	3	60	163	22.5827	1	2	1	45	0	0	0	40	0.666667	0	0	0	3	1	1
Anning	2	35	3	56	163	21.0772	1	2	1	6	0	0	0	120	2.14286	0	0	0	2	4	4
Anning	2	32	3	41	157	16.6335	1	2	1	90	0	0	0	70	1.70732	0	0	0	2	4	4
Anning	2	35	3	60	167	21.5139	1	2	1	6	0	0	0	0	0	0	0	0	4	4	4
Anning	2	32	3	59	162	22.4813	1	2	1	45	0	0	0	60	1.01695	0	0	0	3	1	1
